# Supplementary material for: Diacetonitrile[N,N′-bis(2,6-diisopropyl­phenyl)ethane-1,2-diimine]dichloridochromium(II) acetonitrile solvate
Source: Acta Crystallogr Sect E Struct Rep Online. 2009 Oct 10;65(Pt 11):m1336. doi: 10.1107/S1600536809040094 (PMC2971420; doi:10.1107/S1600536809040094)
Supplement: Supplementary file 1 [file e-65-m1336-sup1.cif]

##############################################################################
###                                                                        ###
###        Electronic paper (Acta Crystallographica Section E)             ###
###                                                                        ###
##############################################################################
#                                                                            #
# This CIF contains the data in a paper accepted for publication in Acta     #
# Crystallographica Section E. It conforms to the requirements of Notes      #
# for Authors for Section E, and has been peer reviewed under the auspices   #
# of the IUCr Commission on Journals.                                        #
#                                                                            #
# Full details of the Crystallographic Information File format               #
# are given in the paper "The Crystallographic Information File (CIF):       #
# a New Standard Archive File for Crystallography" by S. R. Hall, F. H.      #
# Allen and I. D. Brown [Acta Cryst. (1991), A47, 655-685].                  #
#                                                                            #
# The current version of the core CIF dictionary is obtainable from          #
# ftp://ftp.iucr.org/pub/cif_core.dic. The current version number is 2.4.    #
#                                                                            #
# Software is freely available for graphical display of the structure(s) in  #
# this CIF.  For information consult the CIF home page http://www.iucr.org/  #
# cif/home.html                                                              #
#                                                                            #
# This file may be used for bona fide research purposes within the           #
# scientific community so long as proper attribution is given to the journal # 
# article from which it was obtained.                                        #
#                                                                            #
##############################################################################
                                             
data_I
_audit_creation_method     SHELXL-97
_chemical_name_systematic
;
Diacetonitrile[<i>N</i>,<i>N</i>'-bis(2,6-diisopropylphenyl)ethane-1,2-\
diimine]dichloridochromium(II) acetonitrile solvate
;
_chemical_name_common     ?
_chemical_formula_moiety     'C30 H42 Cl2 Cr N4, C2 H3 N'
_chemical_formula_sum     'C32 H45 Cl2 Cr N5'
_chemical_formula_iupac     '[Cr Cl2 (C2 H3 N)2 (C26 H36 N2)], C2 H3 N'
_chemical_formula_weight     622.63
_chemical_melting_point     ?
_symmetry_cell_setting     monoclinic
_symmetry_space_group_name_H-M     'P 21/c'
_symmetry_space_group_name_Hall     '-P 2ybc'
loop_
    _symmetry_equiv_pos_as_xyz
    'x, y, z'
    '-x, y+1/2, -z+1/2'
    '-x, -y, -z'
    'x, -y-1/2, z-1/2'
_cell_length_a     18.7305(6)
_cell_length_b     13.2462(5)
_cell_length_c     13.9582(4)
_cell_angle_alpha     90.00
_cell_angle_beta     97.838(2)
_cell_angle_gamma     90.00
_cell_volume     3430.8(2)
_cell_formula_units_Z     4
_cell_measurement_reflns_used     12659
_cell_measurement_theta_min     2.07
_cell_measurement_theta_max     29.59
_cell_measurement_temperature     200(2)
_exptl_crystal_description     prism
_exptl_crystal_colour     brown
_exptl_crystal_size_max     0.5
_exptl_crystal_size_mid     0.5
_exptl_crystal_size_min     0.4
_exptl_crystal_density_diffrn     1.205
_exptl_crystal_density_meas     ?
_exptl_crystal_density_method     'not measured'
_exptl_crystal_F_000     1320
_exptl_absorpt_coefficient_mu     0.517
_exptl_absorpt_correction_type     numerical
_exptl_absorpt_process_details
                         '(<i>X-SHAPE</i> and <i>X-RED32</i>; Stoe & Cie, 2005)'
_exptl_absorpt_correction_T_min     0.7611
_exptl_absorpt_correction_T_max     0.8473
_exptl_special_details
;
;
_diffrn_ambient_temperature     200(2)
_diffrn_radiation_type     MoK\a
_diffrn_radiation_wavelength     0.71073
_diffrn_radiation_source     'fine-focus sealed tube'
_diffrn_radiation_monochromator     graphite
_diffrn_measurement_device_type     'Stoe IPDSII'
_diffrn_measurement_method     '\w'
_diffrn_detector_area_resol_mean     ?
_diffrn_reflns_number     53468
_diffrn_reflns_av_R_equivalents     0.0361
_diffrn_reflns_av_sigmaI/netI     0.0262
_diffrn_reflns_theta_min     1.89
_diffrn_reflns_theta_max     27.00
_diffrn_reflns_theta_full     27.00
_diffrn_measured_fraction_theta_max     1.000
_diffrn_measured_fraction_theta_full     1.000
_diffrn_reflns_limit_h_min     -23
_diffrn_reflns_limit_h_max     23
_diffrn_reflns_limit_k_min     -16
_diffrn_reflns_limit_k_max     16
_diffrn_reflns_limit_l_min     -17
_diffrn_reflns_limit_l_max     17
_diffrn_standards_number     ?
_diffrn_standards_interval_count     ?
_diffrn_standards_interval_time     ?
_diffrn_standards_decay_%     ?
_refine_special_details
;
Refinement of <i>F</i>^2^ against ALL reflections. The weighted <i>R</i>-factor
<i>wR</i> and goodness of fit <i>S</i> are based on <i>F</i>^2^, conventional
<i>R</i>-factors <i>R</i> are based on <i>F</i>, with <i>F</i> set to zero for
negative <i>F</i>^2^. The threshold expression of <i>F</i>^2^ >
\s(<i>F</i>^2^) is used only for calculating <i>R</i>-factors(gt) <i>etc</i>.
and is not relevant to the choice of reflections for refinement.
<i>R</i>-factors based on <i>F</i>^2^ are statistically about twice as large
as those based on <i>F</i>, and <i>R</i>- factors based on ALL data will be
even larger.
;
_reflns_number_total     7489
_reflns_number_gt     6233
_reflns_threshold_expression     I>2\s(I)
_refine_ls_structure_factor_coef     Fsqd
_refine_ls_matrix_type     full
_refine_ls_R_factor_all     0.0540
_refine_ls_R_factor_gt     0.0433
_refine_ls_wR_factor_gt     0.1056
_refine_ls_wR_factor_ref     0.1080
_refine_ls_goodness_of_fit_ref     1.200
_refine_ls_restrained_S_all     1.200
_refine_ls_number_reflns     7489
_refine_ls_number_parameters     364
_refine_ls_number_restraints     0
_refine_ls_hydrogen_treatment     constr
_refine_ls_weighting_scheme     calc
_refine_ls_weighting_details
         'calc w=1/[\s^2^(Fo^2^)+(0.0286P)^2^+3.9005P] where P=(Fo^2^+2Fc^2^)/3'
_atom_sites_solution_hydrogens     geom
_atom_sites_solution_primary     direct
_atom_sites_solution_secondary     difmap
_refine_ls_shift/su_max     0.001
_refine_ls_shift/su_mean     0.000
_refine_diff_density_max     0.471
_refine_diff_density_min     -0.397
_refine_ls_extinction_method     none
_refine_ls_extinction_coef     ?
loop_
    _atom_type_symbol
    _atom_type_description
    _atom_type_scat_dispersion_real
    _atom_type_scat_dispersion_imag
    _atom_type_scat_source
    'C' 'C' 0.0033 0.0016
                         'International Tables Vol C Tables 4.2.6.8 and 6.1.1.4'
    'H' 'H' 0.0000 0.0000
                         'International Tables Vol C Tables 4.2.6.8 and 6.1.1.4'
    'N' 'N' 0.0061 0.0033
                         'International Tables Vol C Tables 4.2.6.8 and 6.1.1.4'
    'Cl' 'Cl' 0.1484 0.1585
                         'International Tables Vol C Tables 4.2.6.8 and 6.1.1.4'
    'Cr' 'Cr' 0.3209 0.6236
                         'International Tables Vol C Tables 4.2.6.8 and 6.1.1.4'
_computing_data_collection     'X-AREA (Stoe & Cie, 2005)'
_computing_cell_refinement     'X-AREA (Stoe & Cie, 2005)'
_computing_data_reduction     'X-AREA (Stoe & Cie, 2005)'
_computing_structure_solution     'SHELXS97 (Sheldrick, 2008)'
_computing_structure_refinement     'SHELXL97 (Sheldrick, 2008)'
_computing_molecular_graphics     'XP in SHELXTL (Sheldrick, 2008)'
_computing_publication_material     'SHELXTL (Sheldrick, 2008'
loop_
    _atom_site_type_symbol
    _atom_site_label
    _atom_site_fract_x
    _atom_site_fract_y
    _atom_site_fract_z
    _atom_site_U_iso_or_equiv
    _atom_site_adp_type
    _atom_site_calc_flag
    _atom_site_refinement_flags
    _atom_site_occupancy
    _atom_site_disorder_assembly
    _atom_site_disorder_group
    N N5 0.1588(3) 0.3180(4) 0.4602(4) 0.1140(18) Uani d . 1 . .
    C C31 0.1283(3) 0.3863(4) 0.4315(3) 0.0728(13) Uani d . 1 . .
    C C32 0.0890(2) 0.4750(3) 0.3954(3) 0.0679(11) Uani d . 1 . .
    H H32A 0.1213 0.5336 0.4020 0.102 Uiso calc R 1 . .
    H H32B 0.0490 0.4866 0.4325 0.102 Uiso calc R 1 . .
    H H32C 0.0700 0.4652 0.3271 0.102 Uiso calc R 1 . .
    C C1 0.27829(12) 0.77519(18) 0.13545(17) 0.0227(5) Uani d . 1 . .
    H H1A 0.2894 0.8190 0.0857 0.027 Uiso calc R 1 . .
    C C2 0.24076(12) 0.68549(18) 0.11524(18) 0.0225(5) Uani d . 1 . .
    H H2A 0.2236 0.6656 0.0508 0.027 Uiso calc R 1 . .
    C C3 0.32484(13) 0.89587(17) 0.25385(17) 0.0215(5) Uani d . 1 . .
    C C4 0.27698(13) 0.96797(18) 0.28368(18) 0.0249(5) Uani d . 1 . .
    C C5 0.30411(14) 1.06144(19) 0.3145(2) 0.0301(6) Uani d . 1 . .
    H H5A 0.2729 1.1101 0.3365 0.036 Uiso calc R 1 . .
    C C6 0.37644(15) 1.0852(2) 0.3138(2) 0.0329(6) Uani d . 1 . .
    H H6A 0.3945 1.1490 0.3369 0.039 Uiso calc R 1 . .
    C C7 0.42186(14) 1.0162(2) 0.2795(2) 0.0315(6) Uani d . 1 . .
    H H7A 0.4705 1.0343 0.2762 0.038 Uiso calc R 1 . .
    C C8 0.39764(13) 0.91987(19) 0.24949(19) 0.0264(5) Uani d . 1 . .
    C C9 0.19649(13) 0.9481(2) 0.2747(2) 0.0320(6) Uani d . 1 . .
    H H9A 0.1893 0.8732 0.2716 0.038 Uiso calc R 1 . .
    C C10 0.16000(18) 0.9923(3) 0.1792(3) 0.0591(10) Uani d . 1 . .
    H H10A 0.1831 0.9654 0.1257 0.089 Uiso calc R 1 . .
    H H10B 0.1647 1.0660 0.1809 0.089 Uiso calc R 1 . .
    H H10C 0.1088 0.9740 0.1699 0.089 Uiso calc R 1 . .
    C C11 0.16168(17) 0.9872(3) 0.3605(3) 0.0514(9) Uani d . 1 . .
    H H11A 0.1863 0.9579 0.4205 0.077 Uiso calc R 1 . .
    H H11B 0.1107 0.9679 0.3524 0.077 Uiso calc R 1 . .
    H H11C 0.1657 1.0609 0.3636 0.077 Uiso calc R 1 . .
    C C12 0.44939(14) 0.8477(2) 0.2111(2) 0.0335(6) Uani d . 1 . .
    H H12A 0.4234 0.7826 0.1952 0.040 Uiso calc R 1 . .
    C C13 0.47405(18) 0.8879(3) 0.1183(3) 0.0487(8) Uani d . 1 . .
    H H13A 0.4319 0.9012 0.0703 0.073 Uiso calc R 1 . .
    H H13B 0.5049 0.8377 0.0927 0.073 Uiso calc R 1 . .
    H H13C 0.5012 0.9507 0.1324 0.073 Uiso calc R 1 . .
    C C14 0.51433(16) 0.8257(3) 0.2870(3) 0.0483(8) Uani d . 1 . .
    H H14A 0.4977 0.7995 0.3457 0.073 Uiso calc R 1 . .
    H H14B 0.5417 0.8880 0.3022 0.073 Uiso calc R 1 . .
    H H14C 0.5453 0.7754 0.2616 0.073 Uiso calc R 1 . .
    C C15 0.17107(13) 0.55834(18) 0.17315(17) 0.0223(5) Uani d . 1 . .
    C C16 0.09994(13) 0.5968(2) 0.15552(18) 0.0257(5) Uani d . 1 . .
    C C17 0.04407(15) 0.5284(2) 0.1314(2) 0.0344(6) Uani d . 1 . .
    H H17A -0.0040 0.5526 0.1185 0.041 Uiso calc R 1 . .
    C C18 0.05677(16) 0.4263(2) 0.1257(2) 0.0390(7) Uani d . 1 . .
    H H18A 0.0177 0.3812 0.1089 0.047 Uiso calc R 1 . .
    C C19 0.12614(16) 0.3896(2) 0.1445(2) 0.0374(7) Uani d . 1 . .
    H H19A 0.1342 0.3190 0.1413 0.045 Uiso calc R 1 . .
    C C20 0.18483(14) 0.45424(19) 0.16800(19) 0.0282(5) Uani d . 1 . .
    C C21 0.08221(13) 0.7084(2) 0.1614(2) 0.0293(6) Uani d . 1 . .
    H H21A 0.1275 0.7449 0.1872 0.035 Uiso calc R 1 . .
    C C22 0.05521(16) 0.7513(2) 0.0607(2) 0.0401(7) Uani d . 1 . .
    H H22A 0.0913 0.7388 0.0174 0.060 Uiso calc R 1 . .
    H H22B 0.0474 0.8242 0.0657 0.060 Uiso calc R 1 . .
    H H22C 0.0098 0.7184 0.0348 0.060 Uiso calc R 1 . .
    C C23 0.02642(16) 0.7285(3) 0.2299(2) 0.0448(8) Uani d . 1 . .
    H H23A 0.0440 0.7012 0.2940 0.067 Uiso calc R 1 . .
    H H23B -0.0192 0.6957 0.2046 0.067 Uiso calc R 1 . .
    H H23C 0.0188 0.8014 0.2348 0.067 Uiso calc R 1 . .
    C C24 0.26105(15) 0.4138(2) 0.1798(2) 0.0331(6) Uani d . 1 . .
    H H24A 0.2930 0.4647 0.2173 0.040 Uiso calc R 1 . .
    C C25 0.28633(18) 0.4018(3) 0.0804(3) 0.0496(8) Uani d . 1 . .
    H H25A 0.2807 0.4662 0.0456 0.074 Uiso calc R 1 . .
    H H25B 0.2573 0.3499 0.0433 0.074 Uiso calc R 1 . .
    H H25C 0.3371 0.3817 0.0889 0.074 Uiso calc R 1 . .
    C C26 0.2691(2) 0.3140(2) 0.2351(3) 0.0593(10) Uani d . 1 . .
    H H26A 0.2531 0.3227 0.2985 0.089 Uiso calc R 1 . .
    H H26B 0.3198 0.2932 0.2437 0.089 Uiso calc R 1 . .
    H H26C 0.2397 0.2622 0.1984 0.089 Uiso calc R 1 . .
    Cl Cl1 0.39614(3) 0.60550(5) 0.26626(5) 0.03066(15) Uani d . 1 . .
    Cl Cl2 0.19247(3) 0.71492(5) 0.38646(4) 0.02861(14) Uani d . 1 . .
    Cr Cr1 0.29054(2) 0.67426(3) 0.31096(3) 0.01897(9) Uani d . 1 . .
    N N1 0.29772(10) 0.79602(14) 0.22866(14) 0.0200(4) Uani d . 1 . .
    N N2 0.23010(10) 0.62865(14) 0.19125(14) 0.0191(4) Uani d . 1 . .
    N N3 0.35525(11) 0.75068(17) 0.42260(15) 0.0273(5) Uani d . 1 . .
    C C27 0.38699(14) 0.8105(2) 0.46731(19) 0.0298(6) Uani d . 1 . .
    C C28 0.42740(19) 0.8893(3) 0.5229(2) 0.0474(8) Uani d . 1 . .
    H H28A 0.4790 0.8737 0.5293 0.071 Uiso calc R 1 . .
    H H28B 0.4123 0.8932 0.5873 0.071 Uiso calc R 1 . .
    H H28C 0.4183 0.9541 0.4898 0.071 Uiso calc R 1 . .
    N N4 0.29488(12) 0.54279(17) 0.39918(16) 0.0306(5) Uani d . 1 . .
    C C29 0.30724(16) 0.4809(2) 0.4545(2) 0.0364(6) Uani d . 1 . .
    C C30 0.3258(2) 0.4026(3) 0.5276(3) 0.0606(10) Uani d . 1 . .
    H H30A 0.3728 0.3735 0.5200 0.091 Uiso calc R 1 . .
    H H30B 0.2891 0.3494 0.5196 0.091 Uiso calc R 1 . .
    H H30C 0.3279 0.4323 0.5923 0.091 Uiso calc R 1 . .
loop_
    _atom_site_aniso_label
    _atom_site_aniso_U_11
    _atom_site_aniso_U_22
    _atom_site_aniso_U_33
    _atom_site_aniso_U_12
    _atom_site_aniso_U_13
    _atom_site_aniso_U_23
    N5 0.094(3) 0.100(4) 0.139(5) -0.025(3) -0.018(3) 0.045(3)
    C31 0.072(3) 0.080(3) 0.063(3) -0.039(3) 0.000(2) 0.012(2)
    C32 0.075(3) 0.072(3) 0.056(2) -0.030(2) 0.005(2) 0.004(2)
    C1 0.0220(11) 0.0240(12) 0.0226(12) 0.0000(9) 0.0053(9) 0.0049(9)
    C2 0.0225(11) 0.0237(12) 0.0212(11) 0.0004(9) 0.0028(9) 0.0000(9)
    C3 0.0218(11) 0.0196(11) 0.0223(12) -0.0035(9) 0.0004(9) 0.0033(9)
    C4 0.0244(12) 0.0209(11) 0.0284(13) -0.0001(9) 0.0005(10) 0.0035(10)
    C5 0.0306(13) 0.0212(12) 0.0386(15) 0.0017(10) 0.0050(11) 0.0013(11)
    C6 0.0366(14) 0.0213(12) 0.0397(15) -0.0096(11) 0.0020(12) -0.0012(11)
    C7 0.0254(13) 0.0298(14) 0.0388(15) -0.0088(10) 0.0028(11) 0.0012(11)
    C8 0.0235(12) 0.0268(12) 0.0290(13) -0.0027(10) 0.0039(10) 0.0030(10)
    C9 0.0222(12) 0.0241(13) 0.0491(17) 0.0017(10) 0.0028(11) -0.0021(12)
    C10 0.0368(17) 0.059(2) 0.075(3) 0.0022(16) -0.0151(17) 0.0134(19)
    C11 0.0326(16) 0.0463(18) 0.079(3) 0.0003(14) 0.0208(16) -0.0147(17)
    C12 0.0227(12) 0.0334(14) 0.0460(16) -0.0069(10) 0.0104(11) -0.0077(12)
    C13 0.0465(18) 0.053(2) 0.0511(19) -0.0157(15) 0.0244(15) -0.0143(16)
    C14 0.0292(15) 0.0533(19) 0.063(2) 0.0093(14) 0.0066(14) -0.0056(17)
    C15 0.0253(12) 0.0227(12) 0.0188(11) -0.0049(9) 0.0026(9) -0.0016(9)
    C16 0.0210(11) 0.0328(13) 0.0232(12) -0.0038(10) 0.0023(9) -0.0027(10)
    C17 0.0255(13) 0.0437(16) 0.0335(15) -0.0083(12) 0.0027(11) -0.0029(12)
    C18 0.0350(15) 0.0412(16) 0.0402(16) -0.0197(13) 0.0034(13) -0.0052(13)
    C19 0.0450(17) 0.0249(13) 0.0415(16) -0.0119(12) 0.0035(13) -0.0029(12)
    C20 0.0345(14) 0.0241(12) 0.0254(13) -0.0051(10) 0.0028(10) -0.0013(10)
    C21 0.0205(12) 0.0336(14) 0.0332(14) 0.0015(10) 0.0013(10) -0.0064(11)
    C22 0.0350(15) 0.0423(16) 0.0419(17) 0.0061(13) 0.0013(13) 0.0014(13)
    C23 0.0336(15) 0.059(2) 0.0427(17) 0.0101(14) 0.0077(13) -0.0114(15)
    C24 0.0373(15) 0.0211(12) 0.0394(15) 0.0021(11) -0.0006(12) -0.0004(11)
    C25 0.0441(18) 0.054(2) 0.051(2) 0.0076(15) 0.0073(15) -0.0061(16)
    C26 0.062(2) 0.0332(17) 0.081(3) 0.0076(16) 0.004(2) 0.0178(17)
    Cl1 0.0237(3) 0.0302(3) 0.0383(4) 0.0063(2) 0.0051(2) 0.0025(3)
    Cl2 0.0267(3) 0.0366(3) 0.0235(3) -0.0023(2) 0.0070(2) -0.0041(2)
    Cr1 0.01892(18) 0.01898(18) 0.01855(18) -0.00166(14) 0.00090(13) 0.00088(15)
    N1 0.0169(9) 0.0181(9) 0.0250(10) -0.0013(7) 0.0035(8) -0.0003(8)
    N2 0.0195(9) 0.0176(9) 0.0205(10) -0.0011(7) 0.0032(8) -0.0017(8)
    N3 0.0277(11) 0.0304(11) 0.0227(11) -0.0039(9) -0.0009(9) 0.0016(9)
    C27 0.0304(13) 0.0353(15) 0.0234(13) -0.0050(11) 0.0024(10) 0.0041(11)
    C28 0.057(2) 0.0473(18) 0.0369(17) -0.0224(16) 0.0029(15) -0.0106(14)
    N4 0.0340(12) 0.0283(11) 0.0291(12) -0.0043(9) 0.0029(9) 0.0024(10)
    C29 0.0433(16) 0.0306(14) 0.0344(15) -0.0051(12) 0.0018(12) 0.0042(12)
    C30 0.078(3) 0.046(2) 0.054(2) -0.0021(18) -0.0039(19) 0.0248(17)
_geom_special_details
;
All e.s.d.'s (except the e.s.d. in the dihedral angle between two l.s. planes)
are estimated using the full covariance matrix. The cell e.s.d.'s are taken
into account individually in the estimation of e.s.d.'s in distances, angles
and torsion angles; correlations between e.s.d.'s in cell parameters are only
used when they are defined by crystal symmetry. An approximate (isotropic)
treatment of cell e.s.d.'s is used for estimating e.s.d.'s involving l.s.
planes.
;
loop_
    _geom_bond_atom_site_label_1
    _geom_bond_atom_site_label_2
    _geom_bond_site_symmetry_2
    _geom_bond_distance
    _geom_bond_publ_flag
    N5 C31 . 1.115(6) ?
    C31 C32 . 1.441(7) ?
    C32 H32A . 0.9800 ?
    C32 H32B . 0.9800 ?
    C32 H32C . 0.9800 ?
    C1 N1 . 1.331(3) ?
    C1 C2 . 1.390(3) ?
    C1 H1A . 0.9500 ?
    C2 N2 . 1.338(3) ?
    C2 H2A . 0.9500 ?
    C3 C8 . 1.409(3) ?
    C3 C4 . 1.411(3) ?
    C3 N1 . 1.443(3) ?
    C4 C5 . 1.384(3) ?
    C4 C9 . 1.519(3) ?
    C5 C6 . 1.392(4) ?
    C5 H5A . 0.9500 ?
    C6 C7 . 1.379(4) ?
    C6 H6A . 0.9500 ?
    C7 C8 . 1.399(4) ?
    C7 H7A . 0.9500 ?
    C8 C12 . 1.511(4) ?
    C9 C10 . 1.529(4) ?
    C9 C11 . 1.530(4) ?
    C9 H9A . 1.0000 ?
    C10 H10A . 0.9800 ?
    C10 H10B . 0.9800 ?
    C10 H10C . 0.9800 ?
    C11 H11A . 0.9800 ?
    C11 H11B . 0.9800 ?
    C11 H11C . 0.9800 ?
    C12 C14 . 1.528(4) ?
    C12 C13 . 1.530(4) ?
    C12 H12A . 1.0000 ?
    C13 H13A . 0.9800 ?
    C13 H13B . 0.9800 ?
    C13 H13C . 0.9800 ?
    C14 H14A . 0.9800 ?
    C14 H14B . 0.9800 ?
    C14 H14C . 0.9800 ?
    C15 C20 . 1.406(3) ?
    C15 C16 . 1.417(3) ?
    C15 N2 . 1.441(3) ?
    C16 C17 . 1.391(4) ?
    C16 C21 . 1.519(4) ?
    C17 C18 . 1.376(4) ?
    C17 H17A . 0.9500 ?
    C18 C19 . 1.379(4) ?
    C18 H18A . 0.9500 ?
    C19 C20 . 1.397(4) ?
    C19 H19A . 0.9500 ?
    C20 C24 . 1.512(4) ?
    C21 C23 . 1.533(4) ?
    C21 C22 . 1.537(4) ?
    C21 H21A . 1.0000 ?
    C22 H22A . 0.9800 ?
    C22 H22B . 0.9800 ?
    C22 H22C . 0.9800 ?
    C23 H23A . 0.9800 ?
    C23 H23B . 0.9800 ?
    C23 H23C . 0.9800 ?
    C24 C26 . 1.528(4) ?
    C24 C25 . 1.534(4) ?
    C24 H24A . 1.0000 ?
    C25 H25A . 0.9800 ?
    C25 H25B . 0.9800 ?
    C25 H25C . 0.9800 ?
    C26 H26A . 0.9800 ?
    C26 H26B . 0.9800 ?
    C26 H26C . 0.9800 ?
    Cl1 Cr1 . 2.3382(7) ?
    Cl2 Cr1 . 2.3029(7) ?
    Cr1 N2 . 1.9806(19) ?
    Cr1 N1 . 1.995(2) ?
    Cr1 N3 . 2.099(2) ?
    Cr1 N4 . 2.128(2) ?
    N3 C27 . 1.127(3) ?
    C27 C28 . 1.450(4) ?
    C28 H28A . 0.9800 ?
    C28 H28B . 0.9800 ?
    C28 H28C . 0.9800 ?
    N4 C29 . 1.128(4) ?
    C29 C30 . 1.465(4) ?
    C30 H30A . 0.9800 ?
    C30 H30B . 0.9800 ?
    C30 H30C . 0.9800 ?
loop_
    _geom_angle_atom_site_label_1
    _geom_angle_atom_site_label_2
    _geom_angle_atom_site_label_3
    _geom_angle_site_symmetry_1
    _geom_angle_site_symmetry_3
    _geom_angle
    _geom_angle_publ_flag
    N5 C31 C32 . . 179.4(6) ?
    C31 C32 H32A . . 109.5 ?
    C31 C32 H32B . . 109.5 ?
    H32A C32 H32B . . 109.5 ?
    C31 C32 H32C . . 109.5 ?
    H32A C32 H32C . . 109.5 ?
    H32B C32 H32C . . 109.5 ?
    N1 C1 C2 . . 116.0(2) ?
    N1 C1 H1A . . 122.0 ?
    C2 C1 H1A . . 122.0 ?
    N2 C2 C1 . . 116.5(2) ?
    N2 C2 H2A . . 121.7 ?
    C1 C2 H2A . . 121.8 ?
    C8 C3 C4 . . 121.2(2) ?
    C8 C3 N1 . . 120.4(2) ?
    C4 C3 N1 . . 118.4(2) ?
    C5 C4 C3 . . 118.4(2) ?
    C5 C4 C9 . . 119.9(2) ?
    C3 C4 C9 . . 121.4(2) ?
    C4 C5 C6 . . 121.1(2) ?
    C4 C5 H5A . . 119.4 ?
    C6 C5 H5A . . 119.4 ?
    C7 C6 C5 . . 119.9(2) ?
    C7 C6 H6A . . 120.0 ?
    C5 C6 H6A . . 120.0 ?
    C6 C7 C8 . . 121.3(2) ?
    C6 C7 H7A . . 119.4 ?
    C8 C7 H7A . . 119.4 ?
    C7 C8 C3 . . 118.0(2) ?
    C7 C8 C12 . . 119.1(2) ?
    C3 C8 C12 . . 122.9(2) ?
    C4 C9 C10 . . 109.0(2) ?
    C4 C9 C11 . . 113.6(2) ?
    C10 C9 C11 . . 111.4(3) ?
    C4 C9 H9A . . 107.5 ?
    C10 C9 H9A . . 107.5 ?
    C11 C9 H9A . . 107.5 ?
    C9 C10 H10A . . 109.5 ?
    C9 C10 H10B . . 109.5 ?
    H10A C10 H10B . . 109.5 ?
    C9 C10 H10C . . 109.5 ?
    H10A C10 H10C . . 109.5 ?
    H10B C10 H10C . . 109.5 ?
    C9 C11 H11A . . 109.5 ?
    C9 C11 H11B . . 109.5 ?
    H11A C11 H11B . . 109.5 ?
    C9 C11 H11C . . 109.5 ?
    H11A C11 H11C . . 109.5 ?
    H11B C11 H11C . . 109.5 ?
    C8 C12 C14 . . 111.3(2) ?
    C8 C12 C13 . . 111.2(2) ?
    C14 C12 C13 . . 110.5(2) ?
    C8 C12 H12A . . 107.9 ?
    C14 C12 H12A . . 107.9 ?
    C13 C12 H12A . . 107.9 ?
    C12 C13 H13A . . 109.5 ?
    C12 C13 H13B . . 109.5 ?
    H13A C13 H13B . . 109.5 ?
    C12 C13 H13C . . 109.5 ?
    H13A C13 H13C . . 109.5 ?
    H13B C13 H13C . . 109.5 ?
    C12 C14 H14A . . 109.5 ?
    C12 C14 H14B . . 109.5 ?
    H14A C14 H14B . . 109.5 ?
    C12 C14 H14C . . 109.5 ?
    H14A C14 H14C . . 109.5 ?
    H14B C14 H14C . . 109.5 ?
    C20 C15 C16 . . 121.2(2) ?
    C20 C15 N2 . . 120.1(2) ?
    C16 C15 N2 . . 118.6(2) ?
    C17 C16 C15 . . 117.8(2) ?
    C17 C16 C21 . . 119.0(2) ?
    C15 C16 C21 . . 123.2(2) ?
    C18 C17 C16 . . 121.6(3) ?
    C18 C17 H17A . . 119.2 ?
    C16 C17 H17A . . 119.2 ?
    C17 C18 C19 . . 120.1(3) ?
    C17 C18 H18A . . 120.0 ?
    C19 C18 H18A . . 120.0 ?
    C18 C19 C20 . . 121.3(3) ?
    C18 C19 H19A . . 119.3 ?
    C20 C19 H19A . . 119.3 ?
    C19 C20 C15 . . 118.0(3) ?
    C19 C20 C24 . . 120.6(2) ?
    C15 C20 C24 . . 121.2(2) ?
    C16 C21 C23 . . 112.0(2) ?
    C16 C21 C22 . . 111.0(2) ?
    C23 C21 C22 . . 109.8(2) ?
    C16 C21 H21A . . 108.0 ?
    C23 C21 H21A . . 108.0 ?
    C22 C21 H21A . . 108.0 ?
    C21 C22 H22A . . 109.5 ?
    C21 C22 H22B . . 109.5 ?
    H22A C22 H22B . . 109.5 ?
    C21 C22 H22C . . 109.5 ?
    H22A C22 H22C . . 109.5 ?
    H22B C22 H22C . . 109.5 ?
    C21 C23 H23A . . 109.5 ?
    C21 C23 H23B . . 109.5 ?
    H23A C23 H23B . . 109.5 ?
    C21 C23 H23C . . 109.5 ?
    H23A C23 H23C . . 109.5 ?
    H23B C23 H23C . . 109.5 ?
    C20 C24 C26 . . 112.8(3) ?
    C20 C24 C25 . . 110.0(2) ?
    C26 C24 C25 . . 110.2(3) ?
    C20 C24 H24A . . 107.9 ?
    C26 C24 H24A . . 107.9 ?
    C25 C24 H24A . . 107.9 ?
    C24 C25 H25A . . 109.5 ?
    C24 C25 H25B . . 109.5 ?
    H25A C25 H25B . . 109.5 ?
    C24 C25 H25C . . 109.5 ?
    H25A C25 H25C . . 109.5 ?
    H25B C25 H25C . . 109.5 ?
    C24 C26 H26A . . 109.5 ?
    C24 C26 H26B . . 109.5 ?
    H26A C26 H26B . . 109.5 ?
    C24 C26 H26C . . 109.5 ?
    H26A C26 H26C . . 109.5 ?
    H26B C26 H26C . . 109.5 ?
    N2 Cr1 N1 . . 80.59(8) ?
    N2 Cr1 N3 . . 168.26(8) ?
    N1 Cr1 N3 . . 87.72(8) ?
    N2 Cr1 N4 . . 102.18(8) ?
    N1 Cr1 N4 . . 173.95(8) ?
    N3 Cr1 N4 . . 89.57(9) ?
    N2 Cr1 Cl2 . . 93.30(6) ?
    N1 Cr1 Cl2 . . 101.24(6) ?
    N3 Cr1 Cl2 . . 87.90(6) ?
    N4 Cr1 Cl2 . . 84.06(7) ?
    N2 Cr1 Cl1 . . 93.62(6) ?
    N1 Cr1 Cl1 . . 92.03(6) ?
    N3 Cr1 Cl1 . . 87.83(6) ?
    N4 Cr1 Cl1 . . 82.46(7) ?
    Cl2 Cr1 Cl1 . . 165.88(3) ?
    C1 N1 C3 . . 117.9(2) ?
    C1 N1 Cr1 . . 111.36(15) ?
    C3 N1 Cr1 . . 130.52(15) ?
    C2 N2 C15 . . 114.74(19) ?
    C2 N2 Cr1 . . 111.55(15) ?
    C15 N2 Cr1 . . 132.96(15) ?
    C27 N3 Cr1 . . 163.3(2) ?
    N3 C27 C28 . . 178.6(3) ?
    C27 C28 H28A . . 109.5 ?
    C27 C28 H28B . . 109.5 ?
    H28A C28 H28B . . 109.5 ?
    C27 C28 H28C . . 109.5 ?
    H28A C28 H28C . . 109.5 ?
    H28B C28 H28C . . 109.5 ?
    C29 N4 Cr1 . . 168.1(2) ?
    N4 C29 C30 . . 177.9(3) ?
    C29 C30 H30A . . 109.5 ?
    C29 C30 H30B . . 109.5 ?
    H30A C30 H30B . . 109.5 ?
    C29 C30 H30C . . 109.5 ?
    H30A C30 H30C . . 109.5 ?
    H30B C30 H30C . . 109.5 ?
data_global
_journal_date_recd_electronic     2009-09-30
_journal_date_accepted     2009-10-01
_journal_name_full     'Acta Crystallographica, Section E'
_journal_year     2009
_journal_volume     65
_journal_issue     11
_journal_page_first     m1336
_journal_page_last     m1336
_journal_paper_category     QM
_journal_coeditor_code     IM2148
_publ_contact_author_name     'Stephan Peitz'
_publ_contact_author_address
;
 Leibniz-Institut f\"ur Katalyse e. V.
 an der Universit\"at Rostock
 Albert-Einstein-Str.29a
 18059 Rostock
 Germany
;
_publ_contact_author_email     stephan.peitz@catalysis.de
_publ_contact_author_fax     '0381 1281 51133'
_publ_contact_author_phone     '0381 1281 133'
_publ_section_title
;\
Diacetonitrile[<i>N</i>,<i>N</i>'-bis(2,6-diisopropylphenyl)ethane-1,2-\
diimine]dichloridochromium(II) acetonitrile solvate
;
loop_
    _publ_author_name
    _publ_author_address
    'Peitz, Stephan'
;
Leibniz-Institut f\"ur Katalyse e. V. an der Universit\"at Rostock
Albert-Einstein-Strasse 29a
18059 Rostock
Germany
;
    'Peulecke, Normen'
;
Leibniz-Institut f\"ur Katalyse e. V. an der Universit\"at Rostock
Albert-Einstein-Strasse 29a
18059 Rostock
Germany
;
    'M\"uller, Bernd H.'
;
Leibniz-Institut f\"ur Katalyse e. V. an der Universit\"at Rostock
Albert-Einstein-Strasse 29a
18059 Rostock
Germany
;
    'Spannenberg, Anke'
;
Leibniz-Institut f\"ur Katalyse e. V. an der Universit\"at Rostock
Albert-Einstein-Strasse 29a
18059 Rostock
Germany
;
    'Rosenthal, Uwe'
;
Leibniz-Institut f\"ur Katalyse e. V. an der Universit\"at Rostock
Albert-Einstein-Strasse 29a
18059 Rostock
Germany
;
