# Supplementary material for: Diacetonitrile[N,N′-bis(2,6-diisopropyl­phenyl)ethane-1,2-diimine]dichloridochromium(II) acetonitrile solvate
Source: Acta Crystallogr Sect E Struct Rep Online. 2009 Oct 10;65(Pt 11):m1336. doi: 10.1107/S1600536809040094 (PMC2971420; doi:10.1107/S1600536809040094)
Supplement: Supplementary file 2 [file e-65-m1336-Isup2.hkl]

# 
# h,k,l, Fc-squared, Fo-squared, sigma(Fo-squared) and status flag 
# 
data_I
_shelx_title ' ks780m in P2(1)/c' 
_shelx_refln_list_code          4 
_shelx_F_calc_maximum      291.35 
_exptl_crystal_F_000      1320.00 
_reflns_d_resolution_high  0.7828 
 
loop_ 
 _symmetry_equiv_pos_as_xyz 
 'x, y, z' 
 '-x, y+1/2, -z+1/2' 
 '-x, -y, -z' 
 'x, -y-1/2, z-1/2' 
 
_cell_length_a    18.7305 
_cell_length_b    13.2462 
_cell_length_c    13.9582 
_cell_angle_alpha  90.000 
_cell_angle_beta   97.838 
_cell_angle_gamma  90.000 
 
_shelx_F_squared_multiplier     1.000 
 
loop_ 
 _refln_index_h 
 _refln_index_k 
 _refln_index_l 
 _refln_F_squared_calc 
 _refln_F_squared_meas 
 _refln_F_squared_sigma 
 _refln_observed_status 
   2   0   0    57760.00    50508.30    409.63 o 
   3   0   0     4309.21     4392.22     54.46 o 
   4   0   0      300.11      266.59     25.99 o 
   5   0   0     4984.69     5064.41     45.14 o 
   6   0   0      176.14      140.64     20.11 o 
   7   0   0    16697.07    16865.58    131.09 o 
   8   0   0    10036.53    10286.82     55.36 o 
   9   0   0    30460.53    30822.22    177.09 o 
  10   0   0    17482.76    17610.18    144.38 o 
  11   0   0      676.14      744.05     23.46 o 
  12   0   0     5264.60     5290.42     51.83 o 
  13   0   0       23.86       25.48     21.50 o 
  14   0   0        1.94       11.12     19.93 o 
  15   0   0      156.32      155.37     21.99 o 
  16   0   0      412.62      415.82     23.36 o 
  17   0   0     1536.29     1565.12     27.98 o 
  18   0   0       35.34       55.86     25.21 o 
  19   0   0     3569.99     3781.87     63.51 o 
  20   0   0     1030.89     1018.16     27.94 o 
  21   0   0     1365.44     1381.49     33.15 o 
  22   0   0      330.99      313.04     31.04 o 
  23   0   0       44.58       51.76     30.01 o 
   1   1   0    57093.90    52039.57    793.86 o 
   2   1   0     6790.41     7352.57     50.13 o 
   3   1   0      234.85      272.18     19.58 o 
   4   1   0      221.77      230.96     18.62 o 
   5   1   0     7965.85     8354.96     45.06 o 
   6   1   0     2861.03     3428.04     25.01 o 
   7   1   0      885.63      877.78     17.33 o 
   8   1   0     2057.46     1882.07     20.46 o 
   9   1   0    11034.45    11412.98     50.05 o 
  10   1   0     1682.49     1745.10     19.30 o 
  11   1   0     7792.23     7704.27     41.03 o 
  12   1   0      289.00      301.92     15.04 o 
  13   1   0      861.12      912.57     17.37 o 
  14   1   0      309.49      310.69     15.22 o 
  15   1   0      205.43      204.54     15.23 o 
  16   1   0      176.13      209.30     15.53 o 
  17   1   0      383.96      382.83     16.90 o 
  18   1   0     3148.46     3272.25     43.68 o 
  19   1   0      725.91      776.83     19.38 o 
  20   1   0     2478.20     2493.06     38.33 o 
  21   1   0      654.60      685.49     20.15 o 
  22   1   0      384.85      376.73     19.99 o 
  23   1   0       16.73       11.26     19.96 o 
   0   2   0      246.47      270.27     27.13 o 
   1   2   0       14.34       31.98     18.54 o 
   2   2   0      382.45      465.16     20.01 o 
   3   2   0     1732.82     1750.76     24.57 o 
   4   2   0    10785.06    11641.19     55.49 o 
   5   2   0      166.76      139.62     14.41 o 
   6   2   0        2.20       -1.00     13.75 o 
   7   2   0     1328.13     1684.32     19.05 o 
   8   2   0      391.55      481.99     17.13 o 
   9   2   0        7.83       56.38     16.81 o 
  10   2   0      113.91       61.31     14.55 o 
  11   2   0     1588.94     1494.56     18.67 o 
  12   2   0     2026.89     1979.44     20.35 o 
  13   2   0      404.42      436.07     15.86 o 
  14   2   0     1519.60     1630.21     18.40 o 
  15   2   0       12.23       34.36     15.75 o 
  16   2   0        8.86       33.27     15.72 o 
  17   2   0      133.34      118.95     16.18 o 
  18   2   0      464.94      512.08     17.46 o 
  19   2   0     1719.32     1687.40     23.46 o 
  20   2   0       79.40      100.96     18.07 o 
  21   2   0      389.84      375.18     19.27 o 
  22   2   0       57.96       81.07     19.62 o 
  23   2   0      334.91      342.14     20.85 o 
   1   3   0    10654.21    11182.59     63.33 o 
   2   3   0     3777.94     4146.52     32.42 o 
   3   3   0     2918.50     3175.53     25.39 o 
   4   3   0    22189.35    22536.84    125.47 o 
   5   3   0       21.19       34.99     13.83 o 
   6   3   0       25.57       22.00     14.59 o 
   7   3   0     3402.64     3466.55     24.21 o 
   8   3   0       37.29       24.37     14.62 o 
   9   3   0       19.44       36.06     15.06 o 
  10   3   0      539.15      556.02     15.88 o 
  11   3   0       47.27       39.78     14.17 o 
  12   3   0     2965.97     3071.45     20.82 o 
  13   3   0     3978.31     4043.59     39.34 o 
  14   3   0      153.89      166.26     14.63 o 
  15   3   0        6.60       19.06     15.94 o 
  16   3   0      170.99      183.70     16.46 o 
  17   3   0     3158.29     3030.77     31.41 o 
  18   3   0       48.87       52.04     16.18 o 
  19   3   0      147.71      157.75     17.58 o 
  20   3   0        5.63        5.07     17.57 o 
  21   3   0       72.88      102.06     18.27 o 
  22   3   0      382.60      415.03     21.45 o 
  23   3   0      101.23      124.39     21.16 o 
   0   4   0      391.71      373.04     22.61 o 
   1   4   0    20370.76    21526.08    108.76 o 
   2   4   0      328.28      350.70     17.22 o 
   3   4   0      110.11       94.42     14.64 o 
   4   4   0      678.82      695.54     16.31 o 
   5   4   0      334.19      358.68     16.47 o 
   6   4   0     4427.54     4701.90     25.91 o 
   7   4   0      847.34      867.84     17.94 o 
   8   4   0     6552.15     7017.97     55.96 o 
   9   4   0      724.24      933.79     16.32 o 
  10   4   0      584.47      503.01     15.34 o 
  11   4   0     2430.03     2366.55     19.69 o 
  12   4   0      108.02      106.15     15.02 o 
  13   4   0     1897.40     1955.61     19.47 o 
  14   4   0      515.37      482.84     15.78 o 
  15   4   0      500.26      550.01     16.90 o 
  16   4   0      152.58      151.99     16.86 o 
  17   4   0        2.73        4.97     16.22 o 
  18   4   0     1045.56     1046.14     18.90 o 
  19   4   0      521.49      514.30     18.11 o 
  20   4   0        0.90       15.00     18.08 o 
  21   4   0        2.02       -5.86     19.21 o 
  22   4   0       14.71       31.96     20.61 o 
  23   4   0       66.54       82.40     20.86 o 
   1   5   0        8.63       36.51     13.95 o 
   2   5   0     6914.41     7065.74     46.43 o 
   3   5   0      898.79      875.73     16.84 o 
   4   5   0      640.28      471.49     16.83 o 
   5   5   0     2839.37     3061.79     23.88 o 
   6   5   0     3333.24     3246.41     22.52 o 
   7   5   0      483.25      500.39     15.92 o 
   8   5   0       45.55       68.10     13.79 o 
   9   5   0     1289.24     1276.17     16.97 o 
  10   5   0      225.89      230.56     15.04 o 
  11   5   0      218.97      227.90     14.78 o 
  12   5   0     1098.55     1136.54     16.93 o 
  13   5   0      244.40      261.99     15.95 o 
  14   5   0     1953.42     2077.39     22.82 o 
  15   5   0        1.62        0.47     16.54 o 
  16   5   0      353.32      367.99     16.86 o 
  17   5   0       41.82       48.21     17.35 o 
  18   5   0      461.24      444.26     18.17 o 
  19   5   0        2.02       22.76     18.14 o 
  20   5   0       89.06       84.84     18.61 o 
  21   5   0       58.12       75.58     19.39 o 
  22   5   0       46.54       73.02     20.92 o 
   0   6   0      490.46      742.09     23.26 o 
   1   6   0       13.50       15.61     15.04 o 
   2   6   0     2550.42     2389.65     20.42 o 
   3   6   0      821.31     1045.04     17.68 o 
   4   6   0     7467.40     7774.82     36.29 o 
   5   6   0     5879.09     5578.15     46.73 o 
   6   6   0      145.96      163.75     14.75 o 
   7   6   0     5657.83     5513.76     43.21 o 
   8   6   0      598.65      671.65     15.93 o 
   9   6   0      451.29      453.97     15.05 o 
  10   6   0        3.14       15.39     14.19 o 
  11   6   0      126.75      100.69     14.53 o 
  12   6   0      366.06      342.66     14.88 o 
  13   6   0      595.09      535.24     16.73 o 
  14   6   0     3236.58     3076.20     33.94 o 
  15   6   0     2751.97     2739.23     35.50 o 
  16   6   0      453.20      429.89     17.07 o 
  17   6   0      429.39      416.42     17.45 o 
  18   6   0        5.25        7.63     17.62 o 
  19   6   0      204.66      211.65     17.95 o 
  20   6   0        0.13        5.83     19.37 o 
  21   6   0      293.76      344.20     20.17 o 
  22   6   0      245.93      231.15     21.79 o 
   1   7   0     2186.60     2155.71     19.98 o 
   2   7   0      384.50      506.65     15.83 o 
   3   7   0    11821.29    12085.21     64.62 o 
   4   7   0     5222.42     5069.69     24.14 o 
   5   7   0      101.55      158.77     14.77 o 
   6   7   0     6450.32     6363.65     44.14 o 
   7   7   0      420.70      328.93     14.79 o 
   8   7   0     2282.12     2403.76     19.72 o 
   9   7   0       62.88       58.77     15.48 o 
  10   7   0      673.87      743.82     16.31 o 
  11   7   0     1041.77     1025.44     17.28 o 
  12   7   0      624.32      650.12     16.70 o 
  13   7   0     6164.35     5998.96     54.87 o 
  14   7   0      765.11      800.50     17.07 o 
  15   7   0      200.71      223.65     16.72 o 
  16   7   0      630.68      605.21     16.73 o 
  17   7   0        1.26        6.49     17.13 o 
  18   7   0      644.53      636.64     18.27 o 
  19   7   0        0.41       20.61     18.66 o 
  20   7   0      405.45      432.75     20.05 o 
  21   7   0       24.18       26.57     19.92 o 
   0   8   0     1797.40     1936.64     24.81 o 
   1   8   0        8.83       17.35     14.49 o 
   2   8   0     5900.26     6033.30     50.73 o 
   3   8   0      495.90      523.05     15.65 o 
   4   8   0     3246.86     3012.16     27.08 o 
   5   8   0     1900.08     1794.81     17.88 o 
   6   8   0      140.19      172.91     14.35 o 
   7   8   0      928.16      882.89     15.62 o 
   8   8   0      852.90      838.68     16.96 o 
   9   8   0     2914.97     2976.55     21.78 o 
  10   8   0     2836.65     2916.77     24.39 o 
  11   8   0     1387.60     1326.90     20.68 o 
  12   8   0     1240.08     1257.17     22.02 o 
  13   8   0       19.78       33.53     16.20 o 
  14   8   0      165.92      217.87     17.86 o 
  15   8   0      319.10      336.80     17.66 o 
  16   8   0       70.26       71.94     16.73 o 
  17   8   0      195.83      215.60     18.11 o 
  18   8   0       49.00       58.96     17.78 o 
  19   8   0      448.31      465.48     19.24 o 
  20   8   0      187.15      182.04     20.38 o 
   1   9   0       47.83       40.65     13.92 o 
   2   9   0      272.90      318.68     14.99 o 
   3   9   0       71.39       84.76     13.47 o 
   4   9   0      167.92      177.77     14.54 o 
   5   9   0      171.18      182.08     14.10 o 
   6   9   0       91.25       96.13     14.76 o 
   7   9   0      305.32      313.56     14.94 o 
   8   9   0       98.54      118.43     14.82 o 
   9   9   0     3309.01     3379.60     40.29 o 
  10   9   0        0.40       14.63     15.21 o 
  11   9   0     1359.42     1430.08     17.43 o 
  12   9   0      136.95      154.12     16.75 o 
  13   9   0      365.44      345.70     17.85 o 
  14   9   0      128.89      108.96     18.48 o 
  15   9   0        6.83       18.87     17.05 o 
  16   9   0       50.98       63.66     17.81 o 
  17   9   0       56.38       79.72     19.09 o 
  18   9   0      362.48      424.03     20.34 o 
  19   9   0      238.03      218.15     20.33 o 
  20   9   0      464.11      438.94     20.88 o 
   0  10   0     3810.57     3698.33     44.85 o 
   1  10   0      463.28      466.61     15.18 o 
   2  10   0       24.13       34.65     14.25 o 
   3  10   0       52.11       70.46     14.16 o 
   4  10   0     1220.67     1302.96     18.31 o 
   5  10   0       96.47      120.95     15.16 o 
   6  10   0      833.66      836.83     17.04 o 
   7  10   0      124.07      113.58     15.65 o 
   8  10   0      408.04      404.66     15.74 o 
   9  10   0      169.11      148.99     16.52 o 
  10  10   0     1115.37     1173.30     17.32 o 
  11  10   0      218.86      198.61     16.26 o 
  12  10   0      265.07      265.42     17.56 o 
  13  10   0      185.49      179.28     16.80 o 
  14  10   0      482.86      490.06     19.43 o 
  15  10   0      480.75      531.61     18.34 o 
  16  10   0        7.83       22.00     18.18 o 
  17  10   0      216.45      253.12     20.12 o 
  18  10   0       10.95       -0.98     22.33 o 
  19  10   0       31.00       36.70     22.35 o 
   1  11   0      294.79      340.93     15.45 o 
   2  11   0        5.79       -1.10     14.34 o 
   3  11   0       73.06       83.64     15.33 o 
   4  11   0      481.00      531.07     15.89 o 
   5  11   0       81.24       59.65     14.71 o 
   6  11   0     1166.18     1244.87     20.72 o 
   7  11   0       24.61       32.24     15.54 o 
   8  11   0        3.92       17.55     15.40 o 
   9  11   0      203.95      197.54     15.78 o 
  10  11   0       79.96       83.26     16.85 o 
  11  11   0      123.04      122.85     17.78 o 
  12  11   0      377.50      367.50     17.64 o 
  13  11   0      770.90      806.92     19.23 o 
  14  11   0       76.86      101.22     17.93 o 
  15  11   0      138.67      147.53     17.70 o 
  16  11   0      303.69      342.20     20.02 o 
  17  11   0        5.57       14.98     18.76 o 
  18  11   0      110.65      137.42     19.70 o 
   0  12   0       33.12       60.25     21.88 o 
   1  12   0      513.98      493.89     15.98 o 
   2  12   0       31.34       28.43     16.76 o 
   3  12   0     1747.36     1758.31     18.26 o 
   4  12   0       34.11       66.80     15.12 o 
   5  12   0     1131.74     1186.24     17.83 o 
   6  12   0      103.21      111.45     15.54 o 
   7  12   0      388.39      372.23     16.61 o 
   8  12   0      273.19      309.55     16.56 o 
   9  12   0      495.50      489.79     17.13 o 
  10  12   0      207.74      211.55     17.74 o 
  11  12   0        0.21        0.99     17.07 o 
  12  12   0       98.94      125.74     17.21 o 
  13  12   0      228.32      261.02     19.11 o 
  14  12   0      193.84      221.60     19.53 o 
  15  12   0      230.08      259.93     18.75 o 
  16  12   0      140.42      152.65     20.21 o 
   1  13   0       59.29       51.84     15.63 o 
   2  13   0     1147.74     1152.59     18.93 o 
   3  13   0       95.03       95.83     16.20 o 
   4  13   0     1384.67     1362.15     18.06 o 
   5  13   0        0.55        8.28     16.73 o 
   6  13   0      336.63      321.44     17.10 o 
   7  13   0      106.21      103.97     16.44 o 
   8  13   0     1125.18     1088.43     18.59 o 
   9  13   0       10.24       15.64     16.99 o 
  10  13   0       41.76       40.81     17.81 o 
  11  13   0      230.21      267.00     18.24 o 
  12  13   0      396.96      409.25     19.30 o 
  13  13   0      147.46      153.02     19.84 o 
  14  13   0      111.90      118.37     19.65 o 
  15  13   0       49.27       67.69     20.35 o 
   0  14   0     2271.57     2249.60     74.74 o 
   1  14   0      601.77      607.87     18.13 o 
   2  14   0      198.51      210.89     16.43 o 
   3  14   0     1334.45     1354.19     18.87 o 
   4  14   0        1.42        3.83     16.14 o 
   5  14   0      999.70      942.79     18.46 o 
   6  14   0      176.02      199.12     17.13 o 
   7  14   0      740.18      760.04     18.13 o 
   8  14   0      229.21      270.64     18.92 o 
   9  14   0      396.17      390.67     18.19 o 
  10  14   0      286.02      284.90     18.17 o 
  11  14   0       95.97      100.25     17.98 o 
  12  14   0      271.89      285.09     20.11 o 
  13  14   0        1.72        6.23     19.24 o 
   1  15   0      360.28      361.18     19.47 o 
   2  15   0     1205.02     1259.06     19.44 o 
   3  15   0        9.84       15.27     18.50 o 
   4  15   0      437.80      497.98     17.97 o 
   5  15   0      130.49      154.32     18.12 o 
   6  15   0       12.10       31.40     18.19 o 
   7  15   0      168.57      180.25     18.27 o 
   8  15   0      135.74      156.96     19.33 o 
   9  15   0        5.36        8.88     18.95 o 
  10  15   0        5.27       23.50     19.03 o 
   0  16   0       54.48       66.59     30.77 o 
   1  16   0        3.89       14.57     18.13 o 
   2  16   0       14.28       15.64     19.05 o 
   3  16   0        4.60       11.21     18.85 o 
   4  16   0       41.90       58.84     19.35 o 
   5  16   0        2.54        4.94     18.24 o 
   6  16   0        9.44       19.99     18.97 o 
   7  16   0        0.20       -1.52     18.56 o 
 -23   1   1       95.06       99.15     20.44 o 
 -22   1   1       11.06       16.44     20.16 o 
 -21   1   1      229.10      217.33     19.30 o 
 -20   1   1     1204.81     1140.40     24.36 o 
 -19   1   1       17.10       29.70     18.88 o 
 -18   1   1     2065.86     1961.24     24.65 o 
 -17   1   1      305.33      312.82     16.90 o 
 -16   1   1      141.08      129.51     15.40 o 
 -15   1   1       87.28       76.04     14.94 o 
 -14   1   1      144.76      137.77     14.67 o 
 -13   1   1      314.99      315.00     14.53 o 
 -12   1   1       15.54       19.97     13.76 o 
 -11   1   1     1674.14     1568.35     24.90 o 
 -10   1   1     2403.60     2354.29     20.83 o 
  -9   1   1      568.87      541.48     15.89 o 
  -8   1   1     2092.35     1851.65     20.25 o 
  -7   1   1     4329.45     4212.85     28.37 o 
  -6   1   1     1326.64     1326.52     24.96 o 
  -5   1   1    20223.15    19725.04     69.18 o 
  -4   1   1     7782.30     7513.68     39.48 o 
  -3   1   1      686.03      658.38     20.56 o 
  -2   1   1     9152.00     9078.48     52.98 o 
  -1   1   1     9091.15     9495.69     63.98 o 
   0   1   1      645.95      617.75     23.00 o 
   1   1   1     1736.82     1943.15     32.08 o 
   2   1   1     1905.18     1985.37     31.68 o 
   3   1   1      122.49      130.97     20.33 o 
   4   1   1     3758.43     3888.07     58.61 o 
   5   1   1      142.36      896.53    259.23 o 
   6   1   1     3038.45     3122.55     25.08 o 
   7   1   1     1563.03     1549.57     39.81 o 
   8   1   1       51.96       53.23     19.32 o 
   9   1   1        2.46       25.44     16.09 o 
  10   1   1       86.40      148.63     26.13 o 
  11   1   1     1385.00     1151.03     18.13 o 
  12   1   1      584.35      561.05     16.17 o 
  13   1   1      278.52      233.17     15.75 o 
  14   1   1        2.63       -8.74     15.29 o 
  15   1   1        1.75       -2.01     16.61 o 
  16   1   1      453.07      394.35     17.81 o 
  17   1   1      216.23      222.19     17.97 o 
  18   1   1      519.67      482.57     18.17 o 
  19   1   1      259.25      224.05     18.62 o 
  20   1   1      365.04      347.40     18.71 o 
  21   1   1      107.21       80.92     19.00 o 
  22   1   1      233.71      239.78     20.51 o 
  23   1   1       20.35       21.34     22.56 o 
 -23   2   1        3.65        7.70     19.68 o 
 -22   2   1       63.86       76.97     18.45 o 
 -21   2   1      692.27      659.09     22.36 o 
 -20   2   1      142.48      137.02     16.94 o 
 -19   2   1     1952.66     1903.83     35.45 o 
 -18   2   1      542.39      529.17     18.25 o 
 -17   2   1     1136.85     1068.42     17.88 o 
 -16   2   1     1099.35     1074.92     18.57 o 
 -15   2   1      851.13      781.85     20.93 o 
 -14   2   1      219.35      215.63     16.49 o 
 -13   2   1       47.06      224.19     36.72 o 
 -12   2   1      144.03      136.13     20.07 o 
 -11   2   1     1565.85     1407.22     41.39 o 
 -10   2   1      742.76     1135.73     98.19 o 
  -9   2   1     3511.70     3191.42     23.59 o 
  -8   2   1     1052.32     1260.40     20.03 o 
  -7   2   1     2008.83     1683.04     21.01 o 
  -6   2   1     8079.49     8127.98     33.39 o 
  -5   2   1    10915.55    11479.14     40.99 o 
  -4   2   1       21.92       86.75     21.86 o 
  -3   2   1      519.71      517.56     18.87 o 
  -2   2   1     7555.85     7473.92     42.99 o 
  -1   2   1      228.67      262.52     19.73 o 
   0   2   1      842.08      930.91     23.49 o 
   1   2   1      183.24      207.67     21.32 o 
   2   2   1      551.04      489.14     20.98 o 
   3   2   1    21426.41    20459.28     63.00 o 
   4   2   1     5902.79     6156.41     34.31 o 
   5   2   1      496.54      586.52     18.21 o 
   6   2   1      392.82      662.76     76.75 o 
   7   2   1      377.65      479.42     17.12 o 
   8   2   1     1403.91     1341.41     19.97 o 
   9   2   1      563.12      590.88     28.48 o 
  10   2   1    14583.95    14045.03     72.81 o 
  11   2   1     3120.56     2911.42     21.71 o 
  12   2   1     1380.08     1392.98     19.52 o 
  13   2   1     5016.96     4922.88     39.88 o 
  14   2   1      522.02      529.20     16.59 o 
  15   2   1     1758.09     1768.47     19.42 o 
  16   2   1      645.85      625.16     17.46 o 
  17   2   1      589.10      595.75     17.98 o 
  18   2   1      209.50      186.42     17.96 o 
  19   2   1      909.43      939.15     20.01 o 
  20   2   1      655.97      660.55     19.33 o 
  21   2   1       40.39       39.47     18.99 o 
  22   2   1      376.39      457.36     20.60 o 
  23   2   1       22.36       30.41     21.42 o 
 -23   3   1       10.00        0.03     21.33 o 
 -22   3   1      256.85      243.53     19.44 o 
 -21   3   1       26.41       23.39     17.73 o 
 -20   3   1     1184.05     1202.69     20.20 o 
 -19   3   1       20.90       24.28     17.43 o 
 -18   3   1      610.83      623.57     17.35 o 
 -17   3   1      259.63      331.04     17.28 o 
 -16   3   1      117.93      132.13     16.76 o 
 -15   3   1     1410.48     1362.09     35.98 o 
 -14   3   1      143.23      158.86     15.14 o 
 -13   3   1      280.81      330.47     15.65 o 
 -12   3   1      542.46      489.02     15.77 o 
 -11   3   1      356.85      426.80     26.21 o 
 -10   3   1     1277.85     1149.22     17.67 o 
  -9   3   1      183.41      334.42     28.21 o 
  -8   3   1    12440.10    11778.72     57.47 o 
  -7   3   1     4655.46     4785.61     28.50 o 
  -6   3   1     9673.49     9790.08     68.83 o 
  -5   3   1       10.67        9.96     13.72 o 
  -4   3   1     1220.67     1341.19     19.10 o 
  -3   3   1      686.33      568.45     17.25 o 
  -2   3   1     1796.31     1863.55     22.45 o 
  -1   3   1    23145.81    22463.14     83.01 o 
   0   3   1      912.35      938.35     20.03 o 
   1   3   1    36899.82    35290.93    259.47 o 
   2   3   1      691.84      733.36     19.01 o 
   3   3   1    10186.06     9995.67     63.18 o 
   4   3   1      143.95      221.29     15.62 o 
   5   3   1     1348.43     1417.15     19.10 o 
   6   3   1      222.19      348.12     28.91 o 
   7   3   1        1.25      158.62     45.70 o 
   8   3   1      340.50      549.32     95.89 o 
   9   3   1     4416.07     4018.66     36.13 o 
  10   3   1      563.95      560.65     15.84 o 
  11   3   1     3589.93     3355.11     27.75 o 
  12   3   1      808.66      815.52     17.25 o 
  13   3   1     1601.55     1553.74     19.65 o 
  14   3   1       32.59       36.48     15.94 o 
  15   3   1     2838.44     2754.32     28.33 o 
  16   3   1      507.39      475.77     17.11 o 
  17   3   1       46.02       59.50     16.55 o 
  18   3   1      568.87      585.96     18.19 o 
  19   3   1       34.83       42.35     17.83 o 
  20   3   1      340.10      378.99     19.30 o 
  21   3   1      639.18      665.66     21.08 o 
  22   3   1      220.85      230.08     20.51 o 
  23   3   1      427.59      396.86     21.62 o 
 -23   4   1      599.75      581.17     22.28 o 
 -22   4   1        2.98       12.81     19.82 o 
 -21   4   1      741.59      751.50     20.13 o 
 -20   4   1       36.17       21.36     18.61 o 
 -19   4   1     1234.91     1188.37     19.64 o 
 -18   4   1      253.92      247.58     17.54 o 
 -17   4   1      314.81      353.85     17.14 o 
 -16   4   1      100.55      103.97     16.25 o 
 -15   4   1      330.76      269.35     15.73 o 
 -14   4   1       77.65      103.05     14.92 o 
 -13   4   1     1196.56     1180.50     17.15 o 
 -12   4   1       67.66      223.01     15.54 o 
 -11   4   1     2939.77     2860.08     22.19 o 
 -10   4   1      992.29     1003.64     16.65 o 
  -9   4   1     2534.34     2257.47     23.75 o 
  -8   4   1     2426.40     2283.39     24.27 o 
  -7   4   1     1488.73     1207.81     19.96 o 
  -6   4   1      665.09      768.93     17.42 o 
  -5   4   1      178.27      102.17     14.60 o 
  -4   4   1     2808.89     2614.07     22.67 o 
  -3   4   1      482.94      523.60     16.06 o 
  -2   4   1     5441.36     5234.21     28.16 o 
  -1   4   1     9042.28     8824.96     38.88 o 
   0   4   1     3005.24     2741.57     23.38 o 
   1   4   1     4008.72     4271.85     27.04 o 
   2   4   1     9284.31     9010.91     46.23 o 
   3   4   1      245.66      179.66     14.85 o 
   4   4   1     1865.96     1943.74     21.23 o 
   5   4   1       79.41       38.47     14.27 o 
   6   4   1       72.52       73.68     15.89 o 
   7   4   1     1477.18     1558.18     19.58 o 
   8   4   1     1856.73     1837.50     20.38 o 
   9   4   1     1021.20      968.44     17.07 o 
  10   4   1      766.46      717.38     16.76 o 
  11   4   1       81.64       93.66     30.19 o 
  12   4   1     3516.55     3509.31     28.14 o 
  13   4   1      273.42      260.32     16.12 o 
  14   4   1     2011.44     1899.16     22.35 o 
  15   4   1       25.64       13.93     15.82 o 
  16   4   1        5.03       13.94     17.05 o 
  17   4   1      269.91      282.65     18.44 o 
  18   4   1      305.36      325.75     18.66 o 
  19   4   1      373.32      377.72     18.35 o 
  20   4   1       99.79      112.59     19.46 o 
  21   4   1      635.89      666.66     20.51 o 
  22   4   1      274.49      269.61     20.13 o 
 -22   5   1      519.26      521.61     20.40 o 
 -21   5   1      346.10      354.69     21.36 o 
 -20   5   1     1034.87      991.64     21.08 o 
 -19   5   1       30.00       37.64     17.03 o 
 -18   5   1      103.37      108.52     16.15 o 
 -17   5   1      576.51      603.82     17.48 o 
 -16   5   1      191.19      206.40     16.58 o 
 -15   5   1      212.73      176.76     15.42 o 
 -14   5   1      476.91      433.81     16.08 o 
 -13   5   1        1.99       56.99     15.06 o 
 -12   5   1     2366.98     2191.31     24.24 o 
 -11   5   1       25.87      138.36     18.95 o 
 -10   5   1     3483.58     3110.34     25.13 o 
  -9   5   1        1.46       32.83     13.74 o 
  -8   5   1      291.29      332.78     28.28 o 
  -7   5   1     1935.26     2151.56     76.09 o 
  -6   5   1       49.79        9.70     15.08 o 
  -5   5   1     1064.74     1027.08     19.29 o 
  -4   5   1     1496.32     1499.79     18.37 o 
  -3   5   1     3315.53     3059.59     22.15 o 
  -2   5   1     4082.82     3824.55     23.71 o 
  -1   5   1       34.99       64.79     14.16 o 
   0   5   1     5697.44     5693.38     42.50 o 
   1   5   1     1846.90     1910.68     19.83 o 
   2   5   1     4275.29     4245.10     32.28 o 
   3   5   1     5273.68     5028.22     26.57 o 
   4   5   1     5406.37     5279.86     27.05 o 
   5   5   1        5.36       28.43     15.72 o 
   6   5   1        6.29        5.86     14.65 o 
   7   5   1    11331.28    11650.68     64.30 o 
   8   5   1     6795.73     6507.04     31.48 o 
   9   5   1     1603.76     1357.51     20.13 o 
  10   5   1      133.03      203.06     31.09 o 
  11   5   1     2818.52     2717.80     25.33 o 
  12   5   1        1.05       17.79     14.72 o 
  13   5   1     1656.36     1626.27     19.25 o 
  14   5   1      512.74      506.76     16.46 o 
  15   5   1        5.65        8.55     16.15 o 
  16   5   1        3.57        5.70     16.46 o 
  17   5   1     1856.32     1763.75     25.95 o 
  18   5   1       61.44       72.37     17.61 o 
  19   5   1      193.72      199.29     18.78 o 
  20   5   1      206.05      232.99     18.99 o 
  21   5   1        4.21       15.32     19.56 o 
  22   5   1      349.86      374.82     21.63 o 
 -22   6   1      123.63      149.98     20.57 o 
 -21   6   1      164.06      132.38     19.37 o 
 -20   6   1      373.81      381.20     18.59 o 
 -19   6   1       64.38       54.17     18.11 o 
 -18   6   1      384.78      381.76     18.00 o 
 -17   6   1      324.46      335.17     16.29 o 
 -16   6   1      207.00      178.26     16.52 o 
 -15   6   1      118.99      119.65     15.70 o 
 -14   6   1       79.90       98.30     16.41 o 
 -13   6   1     1224.77     1140.52     16.91 o 
 -12   6   1      190.31      217.12     14.47 o 
 -11   6   1      800.57      738.45     15.54 o 
 -10   6   1      142.51      150.91     14.88 o 
  -9   6   1       66.21      195.63     33.42 o 
  -8   6   1     1239.56     1280.72     17.13 o 
  -7   6   1      964.99      921.88     17.78 o 
  -6   6   1     1642.04     1593.25     18.42 o 
  -5   6   1      751.26      797.56     16.65 o 
  -4   6   1        3.22       14.23     15.22 o 
  -3   6   1     2228.61     2218.41     20.44 o 
  -2   6   1      442.78      616.76     16.51 o 
  -1   6   1     4419.63     4258.49     24.80 o 
   0   6   1       27.30       41.41     15.17 o 
   1   6   1        0.30       17.07     14.42 o 
   2   6   1      459.72      649.14     16.37 o 
   3   6   1     1223.80     1221.15     17.98 o 
   4   6   1      924.92      790.02     16.41 o 
   5   6   1      497.43      447.20     15.98 o 
   6   6   1     2413.68     2534.61     19.91 o 
   7   6   1      329.48      359.40     14.61 o 
   8   6   1     1759.27     1729.51     18.57 o 
   9   6   1     3959.16     3867.92     43.62 o 
  10   6   1      319.93      376.90     16.31 o 
  11   6   1       31.27       28.53     14.86 o 
  12   6   1     1146.45     1095.55     17.21 o 
  13   6   1       52.81       50.04     15.50 o 
  14   6   1      616.30      626.91     17.87 o 
  15   6   1       74.26       63.96     16.10 o 
  16   6   1      508.10      475.52     17.58 o 
  17   6   1      120.04      124.07     17.69 o 
  18   6   1     1039.13     1006.84     22.09 o 
  19   6   1       24.69       32.75     18.51 o 
  20   6   1        2.39       23.60     19.00 o 
  21   6   1       22.16        7.73     20.67 o 
 -21   7   1      129.81      148.63     20.35 o 
 -20   7   1       16.49       33.45     19.09 o 
 -19   7   1       21.06       25.70     17.63 o 
 -18   7   1       35.21       26.76     17.85 o 
 -17   7   1       44.98       48.58     16.54 o 
 -16   7   1       88.63       71.47     17.56 o 
 -15   7   1      521.54      482.08     17.43 o 
 -14   7   1      136.40      128.19     15.86 o 
 -13   7   1     2195.42     2080.95     19.98 o 
 -12   7   1     1873.42     1699.87     18.68 o 
 -11   7   1     1604.56     1586.65     18.33 o 
 -10   7   1      623.89      623.64     16.41 o 
  -9   7   1       39.45       49.02     15.73 o 
  -8   7   1       94.78      107.16     14.61 o 
  -7   7   1     1001.87      991.45     16.29 o 
  -6   7   1       28.09       17.74     13.74 o 
  -5   7   1      657.18      607.56     16.32 o 
  -4   7   1     3786.94     3875.54     21.75 o 
  -3   7   1     2859.16     2771.95     21.75 o 
  -2   7   1     7173.66     7593.29     52.12 o 
  -1   7   1       65.34       96.67     14.44 o 
   0   7   1       53.04      102.07     15.29 o 
   1   7   1       20.69       15.28     15.02 o 
   2   7   1     1320.40     1423.25     22.70 o 
   3   7   1        5.75       13.56     14.00 o 
   4   7   1     1442.06     1379.54     17.22 o 
   5   7   1     1176.14     1282.45     16.81 o 
   6   7   1     1251.06     1114.87     16.95 o 
   7   7   1      263.57      295.12     14.73 o 
   8   7   1      403.73      428.00     16.70 o 
   9   7   1      133.96      118.73     14.53 o 
  10   7   1       80.00       67.18     15.11 o 
  11   7   1      514.45      497.61     17.26 o 
  12   7   1      991.36      881.07     19.90 o 
  13   7   1       11.59       24.04     20.95 o 
  14   7   1      182.19      210.84     15.67 o 
  15   7   1        0.05       -1.39     16.44 o 
  16   7   1      301.75      335.84     17.70 o 
  17   7   1       22.45       36.06     18.28 o 
  18   7   1      195.98      234.46     18.46 o 
  19   7   1        3.33       16.45     18.33 o 
  20   7   1       13.81       18.73     19.24 o 
  21   7   1       56.23       67.54     20.06 o 
 -21   8   1       46.24       41.42     19.81 o 
 -20   8   1       50.18       54.09     20.98 o 
 -19   8   1      103.83      104.05     19.39 o 
 -18   8   1       39.95       45.57     17.02 o 
 -17   8   1      782.22      718.69     20.20 o 
 -16   8   1      383.86      405.31     17.68 o 
 -15   8   1       78.40      101.73     17.70 o 
 -14   8   1     2872.39     2808.28     33.60 o 
 -13   8   1       18.80       21.25     15.55 o 
 -12   8   1      613.71      569.69     16.56 o 
 -11   8   1     1007.02      902.78     21.56 o 
 -10   8   1       19.19       36.44     14.58 o 
  -9   8   1       14.06       10.61     14.96 o 
  -8   8   1      159.99      157.10     14.32 o 
  -7   8   1     1837.56     1799.62     17.76 o 
  -6   8   1      988.83      985.20     15.99 o 
  -5   8   1     6485.79     5947.66     35.25 o 
  -4   8   1     4470.90     4251.60     22.55 o 
  -3   8   1     4469.39     4499.00     42.45 o 
  -2   8   1     3702.27     3546.12     27.52 o 
  -1   8   1     1356.30     1408.87     17.12 o 
   0   8   1      145.83      153.05     13.77 o 
   1   8   1       59.55       59.22     14.23 o 
   2   8   1      204.31      217.16     14.57 o 
   3   8   1     1866.00     1764.58     22.38 o 
   4   8   1      539.28      494.17     15.38 o 
   5   8   1     5235.10     5048.00     23.42 o 
   6   8   1      580.21      524.67     16.00 o 
   7   8   1     3987.29     3865.73     22.07 o 
   8   8   1       93.73       93.00     14.88 o 
   9   8   1        0.23        7.43     14.53 o 
  10   8   1      868.09      809.08     18.01 o 
  11   8   1      322.78      302.41     17.43 o 
  12   8   1      126.79      108.67     15.62 o 
  13   8   1        0.46       22.08     16.32 o 
  14   8   1      271.03      306.85     18.88 o 
  15   8   1     1330.77     1392.21     33.75 o 
  16   8   1        9.27       14.20     18.15 o 
  17   8   1     1673.17     1606.20     27.60 o 
  18   8   1        5.28       17.45     18.93 o 
  19   8   1        3.72       11.56     19.49 o 
  20   8   1       52.77       79.17     21.37 o 
 -20   9   1        6.92       14.22     19.09 o 
 -19   9   1      419.70      436.14     21.69 o 
 -18   9   1       70.28       70.32     18.71 o 
 -17   9   1      118.60      114.92     18.07 o 
 -16   9   1      996.41     1020.64     29.81 o 
 -15   9   1     2973.93     2987.01     56.45 o 
 -14   9   1       53.49       43.71     18.76 o 
 -13   9   1     1486.89     1488.72     19.51 o 
 -12   9   1       78.13       88.51     15.00 o 
 -11   9   1       50.47       59.54     15.13 o 
 -10   9   1      469.06      454.44     17.46 o 
  -9   9   1        3.30       -0.91     14.62 o 
  -8   9   1      409.68      422.79     15.80 o 
  -7   9   1       71.24      179.34     20.89 o 
  -6   9   1     2562.50     2556.60     41.29 o 
  -5   9   1     1586.81     1563.76     17.35 o 
  -4   9   1     2800.19     2552.48     19.44 o 
  -3   9   1     6820.01     6649.24     33.59 o 
  -2   9   1      581.06      584.31     15.80 o 
  -1   9   1      620.22      560.05     15.60 o 
   0   9   1       93.91      116.93     13.76 o 
   1   9   1      181.48      195.26     14.00 o 
   2   9   1       87.38       96.72     14.00 o 
   3   9   1     1224.01     1245.71     37.04 o 
   4   9   1     2929.45     2842.60     20.17 o 
   5   9   1      847.27      783.56     16.08 o 
   6   9   1     8493.93     8158.23     46.86 o 
   7   9   1     5033.23     4742.12     34.94 o 
   8   9   1     1634.22     1552.44     18.17 o 
   9   9   1       16.79       12.35     14.78 o 
  10   9   1      829.44      785.70     16.84 o 
  11   9   1      156.30      145.60     15.60 o 
  12   9   1        0.75       17.75     16.50 o 
  13   9   1      325.75      368.13     18.44 o 
  14   9   1     1680.50     1694.57     29.82 o 
  15   9   1      119.64      167.41     18.88 o 
  16   9   1     4271.81     4125.10     56.07 o 
  17   9   1        0.03       -0.10     18.28 o 
  18   9   1       51.87       65.07     18.97 o 
  19   9   1      229.54      245.72     20.59 o 
 -19  10   1       73.06       79.42     20.63 o 
 -18  10   1      101.78       96.21     22.12 o 
 -17  10   1       98.34      105.84     19.26 o 
 -16  10   1      554.15      538.68     18.87 o 
 -15  10   1      327.81      315.99     18.36 o 
 -14  10   1     2121.21     2160.73     21.27 o 
 -13  10   1        2.54       -6.08     18.27 o 
 -12  10   1     1690.26     1644.28     19.55 o 
 -11  10   1      603.93      567.24     16.83 o 
 -10  10   1      279.32      283.07     16.56 o 
  -9  10   1      424.64      392.43     16.46 o 
  -8  10   1        2.99        1.84     15.58 o 
  -7  10   1     2545.98     2495.84     25.28 o 
  -6  10   1        3.72        5.20     15.19 o 
  -5  10   1     2977.34     2944.16     70.61 o 
  -4  10   1     2328.84     2282.76     18.95 o 
  -3  10   1     1255.74     1118.92     18.46 o 
  -2  10   1     4018.85     3810.88     26.97 o 
  -1  10   1        2.47        5.28     14.94 o 
   0  10   1      279.19      285.15     14.38 o 
   1  10   1      107.10      105.08     14.99 o 
   2  10   1     1404.16     1475.52     18.38 o 
   3  10   1      739.38      709.82     15.76 o 
   4  10   1     1017.38     1016.41     20.13 o 
   5  10   1     7714.03     7142.43     44.30 o 
   6  10   1     1659.57     1542.88     18.30 o 
   7  10   1     2434.28     2287.18     19.07 o 
   8  10   1      429.71      443.93     15.73 o 
   9  10   1      272.95      268.75     15.55 o 
  10  10   1      106.66      111.46     16.60 o 
  11  10   1      528.84      526.44     17.38 o 
  12  10   1      427.56      484.41     17.46 o 
  13  10   1     1084.57     1093.26     19.96 o 
  14  10   1      279.49      302.38     17.76 o 
  15  10   1     1461.65     1448.58     20.97 o 
  16  10   1        0.12        2.77     21.05 o 
  17  10   1      592.74      685.20     21.82 o 
  18  10   1       92.74       99.14     22.01 o 
 -18  11   1       93.14      103.63     21.42 o 
 -17  11   1      440.43      438.77     19.79 o 
 -16  11   1       49.40       45.72     18.49 o 
 -15  11   1      576.24      600.28     18.97 o 
 -14  11   1      102.82      107.07     17.63 o 
 -13  11   1      895.51      868.37     18.40 o 
 -12  11   1        9.23       15.15     17.90 o 
 -11  11   1     1099.72     1081.18     18.33 o 
 -10  11   1      507.10      461.40     16.25 o 
  -9  11   1      135.75      128.98     16.66 o 
  -8  11   1     1357.86     1311.14     23.08 o 
  -7  11   1     1294.95     1310.33     19.86 o 
  -6  11   1     3776.13     3662.24     33.10 o 
  -5  11   1     1630.09     1550.22     18.25 o 
  -4  11   1     1416.54     1294.64     17.66 o 
  -3  11   1     1208.86     1215.75     17.71 o 
  -2  11   1      866.42      786.68     16.59 o 
  -1  11   1      766.22      743.80     18.72 o 
   0  11   1       56.22       64.50     14.37 o 
   1  11   1      882.79      900.15     17.02 o 
   2  11   1      695.82      590.90     17.00 o 
   3  11   1      259.26      248.39     15.55 o 
   4  11   1     1825.91     1664.52     19.00 o 
   5  11   1      399.34      427.85     15.67 o 
   6  11   1     1353.90     1398.80     25.27 o 
   7  11   1      269.92      287.83     15.98 o 
   8  11   1      295.64      322.33     16.18 o 
   9  11   1       54.29       58.43     15.68 o 
  10  11   1      750.02      732.51     17.32 o 
  11  11   1      374.85      384.89     17.06 o 
  12  11   1        0.40        0.22     16.78 o 
  13  11   1      245.37      282.74     18.99 o 
  14  11   1        4.08        5.47     17.24 o 
  15  11   1      100.07      114.07     18.71 o 
  16  11   1      164.28      177.07     18.69 o 
  17  11   1       77.56       93.09     19.19 o 
 -16  12   1      211.43      207.00     20.64 o 
 -15  12   1      316.39      315.00     18.76 o 
 -14  12   1        5.70       11.30     18.59 o 
 -13  12   1        1.88        3.61     18.96 o 
 -12  12   1      188.09      218.28     17.11 o 
 -11  12   1        0.29       -7.76     16.78 o 
 -10  12   1      187.16      218.56     16.80 o 
  -9  12   1       69.44       74.16     17.35 o 
  -8  12   1       43.57       52.35     15.48 o 
  -7  12   1        7.87       15.04     15.57 o 
  -6  12   1     2290.88     2235.28     22.26 o 
  -5  12   1      289.54      311.63     16.45 o 
  -4  12   1       89.63       76.83     15.60 o 
  -3  12   1      152.41      180.29     15.84 o 
  -2  12   1       76.41       86.97     16.19 o 
  -1  12   1     1506.18     1570.99     17.93 o 
   0  12   1      174.55      167.93     15.48 o 
   1  12   1       81.27      130.43     19.17 o 
   2  12   1      198.21      173.71     17.22 o 
   3  12   1      445.40      379.53     16.32 o 
   4  12   1       79.41       62.30     15.55 o 
   5  12   1      384.39      354.20     17.12 o 
   6  12   1      703.02      680.34     20.74 o 
   7  12   1      106.65      118.09     15.79 o 
   8  12   1        0.73        2.09     16.24 o 
   9  12   1      600.19      615.94     18.10 o 
  10  12   1      416.53      482.92     18.42 o 
  11  12   1       68.45       65.60     17.66 o 
  12  12   1      181.96      226.74     17.91 o 
  13  12   1       63.46       84.48     18.89 o 
  14  12   1        9.42       21.49     18.04 o 
  15  12   1       57.98       77.50     18.65 o 
  16  12   1      103.86      117.89     19.83 o 
 -15  13   1        7.55        8.88     19.15 o 
 -14  13   1       20.77       15.46     19.26 o 
 -13  13   1        3.88       10.66     19.40 o 
 -12  13   1      110.36      118.03     19.09 o 
 -11  13   1       73.01       68.32     17.94 o 
 -10  13   1        9.23       17.71     17.44 o 
  -9  13   1        0.05       -3.26     16.27 o 
  -8  13   1      265.98      248.05     17.53 o 
  -7  13   1      539.31      511.00     16.68 o 
  -6  13   1       10.67       22.12     16.50 o 
  -5  13   1      110.40      118.47     16.09 o 
  -4  13   1      182.78      169.88     16.84 o 
  -3  13   1      108.23      105.65     16.27 o 
  -2  13   1      290.37      372.43     17.19 o 
  -1  13   1      476.52      445.65     16.51 o 
   0  13   1       51.69       61.77     16.67 o 
   1  13   1      399.96      379.68     16.59 o 
   2  13   1       98.97      133.04     17.17 o 
   3  13   1      595.77      560.67     17.05 o 
   4  13   1      268.95      226.99     17.12 o 
   5  13   1      130.43      144.64     16.25 o 
   6  13   1       44.70       45.96     16.56 o 
   7  13   1      449.77      424.91     18.30 o 
   8  13   1      237.24      240.59     16.91 o 
   9  13   1       19.23       33.48     17.24 o 
  10  13   1        0.02        9.74     17.81 o 
  11  13   1        4.46       -0.41     17.81 o 
  12  13   1      168.98      159.49     18.95 o 
  13  13   1       79.76       88.16     18.81 o 
  14  13   1       72.48       77.47     21.57 o 
 -13  14   1      209.29      241.84     21.58 o 
 -12  14   1      271.19      278.85     18.74 o 
 -11  14   1        0.33       18.28     19.20 o 
 -10  14   1       84.29       77.56     19.22 o 
  -9  14   1        2.62       10.19     17.47 o 
  -8  14   1        0.14       15.62     17.20 o 
  -7  14   1       64.65       64.40     17.96 o 
  -6  14   1       94.48       91.02     17.27 o 
  -5  14   1       98.32      101.19     17.10 o 
  -4  14   1      275.92      249.15     17.74 o 
  -3  14   1       29.93       34.42     16.46 o 
  -2  14   1        0.34        7.67     17.51 o 
  -1  14   1       15.07       15.75     15.97 o 
   0  14   1       20.90       19.16     16.33 o 
   1  14   1       54.62       61.02     17.91 o 
   2  14   1       44.43       37.74     16.45 o 
   3  14   1      104.61       89.00     16.54 o 
   4  14   1        0.07       11.71     17.09 o 
   5  14   1        9.61       20.81     17.48 o 
   6  14   1        4.34       24.30     16.51 o 
   7  14   1      138.49      168.19     17.32 o 
   8  14   1       54.95       48.80     17.51 o 
   9  14   1      116.86      114.64     18.72 o 
  10  14   1      596.54      605.24     19.05 o 
  11  14   1       30.89       50.46     18.14 o 
  12  14   1      387.87      388.57     20.26 o 
  13  14   1       43.38       59.33     20.31 o 
 -11  15   1     1207.88     1238.30     29.97 o 
 -10  15   1      168.15      145.28     19.54 o 
  -9  15   1      162.11      165.36     19.31 o 
  -8  15   1     1083.71     1098.04     20.88 o 
  -7  15   1       87.86      109.66     18.95 o 
  -6  15   1      205.98      228.59     18.51 o 
  -5  15   1       44.53       67.16     18.02 o 
  -4  15   1       80.03      104.19     17.97 o 
  -3  15   1       14.63        4.76     17.73 o 
  -2  15   1       84.79      112.64     18.58 o 
  -1  15   1      687.42      672.45     20.05 o 
   0  15   1      152.14      153.98     17.17 o 
   1  15   1      258.81      261.82     18.97 o 
   2  15   1      680.37      696.03     18.69 o 
   3  15   1      218.32      208.58     17.72 o 
   4  15   1      250.16      280.57     17.49 o 
   5  15   1      102.79      125.08     19.01 o 
   6  15   1      231.78      232.07     18.66 o 
   7  15   1        0.69       14.90     18.78 o 
   8  15   1      562.20      532.43     19.66 o 
   9  15   1      592.43      588.58     19.34 o 
  10  15   1       14.21       22.40     19.96 o 
  -7  16   1      970.97      922.97     21.03 o 
  -6  16   1      668.84      715.36     20.07 o 
  -5  16   1      136.20      147.19     19.04 o 
  -4  16   1      282.61      262.16     18.90 o 
  -3  16   1      364.59      378.79     19.47 o 
  -2  16   1      305.76      305.49     19.46 o 
  -1  16   1        8.44       16.86     19.18 o 
   0  16   1      496.62      515.94     22.14 o 
   1  16   1      513.04      517.74     19.96 o 
   2  16   1       81.49       83.84     18.47 o 
   3  16   1     1047.22     1030.21     19.66 o 
   4  16   1       71.82       72.55     18.78 o 
   5  16   1      204.37      188.21     19.11 o 
   6  16   1        9.31       32.53     19.55 o 
   7  16   1      755.35      713.31     21.19 o 
 -23   0   2      284.89      313.20     30.76 o 
 -22   0   2        3.66       28.18     25.89 o 
 -21   0   2      680.14      673.77     27.52 o 
 -20   0   2       20.84       23.03     23.87 o 
 -19   0   2     5334.14     5149.38     70.78 o 
 -18   0   2     1669.49     1646.61     33.14 o 
 -17   0   2      966.25     1018.69     30.20 o 
 -16   0   2     1094.87     1106.32     25.12 o 
 -15   0   2      196.37      168.28     20.06 o 
 -14   0   2       11.58      177.82     21.25 o 
 -13   0   2      477.38      544.32     21.20 o 
 -12   0   2       12.91      251.88     24.25 o 
 -11   0   2     7608.46     8234.27     81.25 o 
 -10   0   2     3051.40     3363.96     31.45 o 
  -9   0   2    33612.93    31884.21    225.61 o 
  -8   0   2     2065.23     2153.82     28.79 o 
  -7   0   2    11184.92    11618.07     52.62 o 
  -6   0   2     2672.16     3361.33     87.30 o 
  -5   0   2    19730.22    19341.39    124.67 o 
  -4   0   2     2896.87     2917.87     56.45 o 
  -3   0   2      725.41      656.57     31.83 o 
  -2   0   2    31378.17    28940.09    206.07 o 
  -1   0   2     1855.31     4168.16    895.79 o 
   0   0   2    84885.83    66174.37    234.82 o 
   1   0   2    15131.24    15798.17    293.08 o 
   2   0   2      415.23      494.10     43.02 o 
   3   0   2     8309.16     8238.51     87.13 o 
   4   0   2     5927.14     6715.78    191.92 o 
   5   0   2    16877.69    17929.56     82.36 o 
   6   0   2     2150.48     3056.46     53.34 o 
   7   0   2     3598.59     3803.31     43.87 o 
   8   0   2     2135.12     3440.56    129.90 o 
   9   0   2      140.71      227.68     23.79 o 
  10   0   2    14033.62    12587.50    129.46 o 
  11   0   2     4961.92     5063.85     36.27 o 
  12   0   2     2894.48     2768.85     30.14 o 
  13   0   2     3603.13     3264.14     32.74 o 
  14   0   2      277.14      302.17     23.64 o 
  15   0   2      219.57      252.75     23.57 o 
  16   0   2     1673.06     1630.26     30.28 o 
  17   0   2      125.88      149.32     23.95 o 
  18   0   2       44.07      313.57     31.92 o 
  19   0   2      193.01      197.22     28.62 o 
  20   0   2      924.88      903.03     30.18 o 
  21   0   2      442.18      463.41     28.49 o 
  22   0   2      512.06      543.17     30.48 o 
  23   0   2      191.18      181.80     31.25 o 
 -23   1   2        1.20        6.25     19.90 o 
 -22   1   2      144.86      155.09     20.88 o 
 -21   1   2       17.68       38.60     21.30 o 
 -20   1   2     1965.56     1912.24     24.09 o 
 -19   1   2      283.59      299.43     17.38 o 
 -18   1   2     3141.38     3029.05     32.92 o 
 -17   1   2     2518.30     2382.89     25.97 o 
 -16   1   2      151.81      201.69     14.91 o 
 -15   1   2        2.07      110.67     15.07 o 
 -14   1   2      292.00      375.09     14.95 o 
 -13   1   2     1224.30     1392.66     23.36 o 
 -12   1   2      748.05      953.65     21.48 o 
 -11   1   2      419.13      586.14     17.02 o 
 -10   1   2     2986.08     2919.10     29.29 o 
  -9   1   2      219.75      245.24     15.24 o 
  -8   1   2    13581.18    12749.41     68.05 o 
  -7   1   2       62.14       98.38     13.70 o 
  -6   1   2    17260.25    16826.98    110.95 o 
  -5   1   2      961.70     1183.86     20.10 o 
  -4   1   2     3617.90     3616.78     28.63 o 
  -3   1   2     1868.19     2064.82    102.84 o 
  -2   1   2     7401.75     7528.23     52.16 o 
  -1   1   2    21822.44    21282.86     85.26 o 
   0   1   2     1077.56     1258.77     83.98 o 
   1   1   2     4420.56     4627.59     49.53 o 
   2   1   2    15562.34    15121.14     78.34 o 
   3   1   2       36.45      119.38     29.41 o 
   4   1   2     2358.70     2347.67     27.10 o 
   5   1   2       51.77      815.34    171.96 o 
   6   1   2       37.96       64.24     15.86 o 
   7   1   2      849.75     1412.73     52.23 o 
   8   1   2      801.66      798.64     19.67 o 
   9   1   2     8337.07     8290.96     51.52 o 
  10   1   2     4399.59     4595.31     28.52 o 
  11   1   2     6951.34     6754.58     39.90 o 
  12   1   2     4376.86     4277.09     25.28 o 
  13   1   2     2454.73     2447.56     22.16 o 
  14   1   2     2681.77     2467.88     22.11 o 
  15   1   2     1469.83     1314.77     19.69 o 
  16   1   2      117.58      182.10     17.12 o 
  17   1   2      274.84      358.43     20.04 o 
  18   1   2      585.73      554.05     18.37 o 
  19   1   2      965.88      999.74     26.42 o 
  20   1   2        1.98       14.99     19.10 o 
  21   1   2      665.94      625.74     21.24 o 
  22   1   2      205.03      190.15     21.97 o 
  23   1   2      353.25      336.32     23.02 o 
 -23   2   2        3.61        2.76     21.04 o 
 -22   2   2       32.01       36.74     18.28 o 
 -21   2   2       65.55       59.43     18.55 o 
 -20   2   2      241.64      269.94     17.27 o 
 -19   2   2     1197.08     1096.17     18.80 o 
 -18   2   2        0.68       14.75     17.30 o 
 -17   2   2      212.32      202.18     17.01 o 
 -16   2   2      392.38      397.91     16.90 o 
 -15   2   2     2292.54     2298.89     36.56 o 
 -14   2   2       61.34       66.59     14.06 o 
 -13   2   2        0.54      206.51     14.96 o 
 -12   2   2      125.14      102.32     14.16 o 
 -11   2   2      305.48      339.63     14.39 o 
 -10   2   2        0.29       63.00     13.60 o 
  -9   2   2      111.42      191.76     14.72 o 
  -8   2   2       45.53       64.92     14.56 o 
  -7   2   2    13897.91    13520.13     74.05 o 
  -6   2   2     4943.90     5228.80     29.49 o 
  -5   2   2    34652.42    34620.24    264.99 o 
  -4   2   2      636.08      798.00     59.74 o 
  -3   2   2     2528.29     2683.99     28.69 o 
  -2   2   2      968.51     1171.28     22.46 o 
  -1   2   2      632.38      689.06     21.76 o 
   0   2   2     1221.20     1383.76     24.86 o 
   1   2   2      880.88      953.71     23.64 o 
   2   2   2      999.02     1039.84     22.36 o 
   3   2   2     9060.67     8903.41     50.54 o 
   4   2   2    29206.54    29728.25    163.53 o 
   5   2   2     4031.06     4024.63     38.41 o 
   6   2   2     3762.08     4551.51     85.05 o 
   7   2   2      267.65      334.88     17.54 o 
   8   2   2      398.31      398.94     17.25 o 
   9   2   2     1001.56     1032.50     18.40 o 
  10   2   2     2103.45     2102.44     20.25 o 
  11   2   2      423.43      413.43     16.11 o 
  12   2   2     4665.37     4508.92     28.68 o 
  13   2   2      442.36      444.73     17.12 o 
  14   2   2     3145.17     2967.66     24.71 o 
  15   2   2      110.93      132.94     16.30 o 
  16   2   2        0.44        4.66     17.49 o 
  17   2   2       64.16       47.97     16.78 o 
  18   2   2      487.38      534.41     18.69 o 
  19   2   2       11.37       15.16     18.26 o 
  20   2   2      132.30      133.71     18.94 o 
  21   2   2       58.10       75.37     20.32 o 
  22   2   2      420.22      419.01     20.86 o 
  23   2   2       19.47       15.60     22.01 o 
 -23   3   2      507.28      493.81     21.18 o 
 -22   3   2       26.69       41.08     18.07 o 
 -21   3   2      571.90      576.49     19.12 o 
 -20   3   2        0.38       -2.00     18.42 o 
 -19   3   2       84.80       68.54     16.76 o 
 -18   3   2       91.68      107.01     17.96 o 
 -17   3   2     1348.35     1234.47     18.60 o 
 -16   3   2     1546.86     1509.57     17.86 o 
 -15   3   2     1712.20     1609.96     18.33 o 
 -14   3   2     1662.97     1667.93     21.05 o 
 -13   3   2      483.92      540.28     15.53 o 
 -12   3   2     1579.87     1459.28     17.05 o 
 -11   3   2     1180.69     1101.52     16.29 o 
 -10   3   2      284.08      307.78     15.24 o 
  -9   3   2      494.18      534.95     15.61 o 
  -8   3   2      196.32      181.83     15.66 o 
  -7   3   2     7539.67     7680.80     42.76 o 
  -6   3   2    11889.17    12541.63     58.72 o 
  -5   3   2      134.17      122.30     16.57 o 
  -4   3   2     2540.49     2780.76     24.89 o 
  -3   3   2      980.98     1019.79     19.38 o 
  -2   3   2      509.25      555.50     17.50 o 
  -1   3   2     2136.14     2243.06     23.74 o 
   0   3   2      455.60      451.84     18.48 o 
   1   3   2    14784.56    14965.22     73.14 o 
   2   3   2     3318.65     3395.90     26.83 o 
   3   3   2     9934.73     9848.83     50.15 o 
   4   3   2      494.38      586.69     17.55 o 
   5   3   2     8027.55     8117.81     76.51 o 
   6   3   2      202.32      525.98     68.69 o 
   7   3   2      178.83      199.50     16.95 o 
   8   3   2       47.66       97.75     16.79 o 
   9   3   2     1928.77     2043.01     19.97 o 
  10   3   2      632.34      614.81     16.59 o 
  11   3   2       91.44      135.13     15.18 o 
  12   3   2      859.91      900.10     17.21 o 
  13   3   2     1579.30     1616.32     19.85 o 
  14   3   2      197.30      248.93     16.26 o 
  15   3   2       10.53       69.07     17.02 o 
  16   3   2      558.43      538.51     17.59 o 
  17   3   2     1277.97     1181.03     19.31 o 
  18   3   2      883.74      905.04     19.02 o 
  19   3   2        0.68        2.69     18.01 o 
  20   3   2      215.43      208.51     20.66 o 
  21   3   2       10.52       13.45     20.22 o 
  22   3   2       94.09       85.04     21.07 o 
 -23   4   2        0.45       14.70     21.20 o 
 -22   4   2        1.57        7.11     19.10 o 
 -21   4   2       41.67       52.21     18.24 o 
 -20   4   2      521.45      519.56     17.60 o 
 -19   4   2      170.07      175.90     18.19 o 
 -18   4   2      414.59      407.36     17.99 o 
 -17   4   2      151.34      151.40     16.22 o 
 -16   4   2        0.99       -3.35     15.30 o 
 -15   4   2      376.68      352.29     16.93 o 
 -14   4   2      436.23      458.35     16.44 o 
 -13   4   2      441.39      430.42     15.23 o 
 -12   4   2     1296.54     1378.54     17.05 o 
 -11   4   2      207.27      251.79     14.86 o 
 -10   4   2      784.15      716.98     15.83 o 
  -9   4   2      182.73      254.28     14.82 o 
  -8   4   2     6135.35     6270.66     56.29 o 
  -7   4   2     3014.84     3234.29     23.83 o 
  -6   4   2      441.35      340.67     17.17 o 
  -5   4   2      364.03      392.16     15.85 o 
  -4   4   2      259.28      246.64     15.89 o 
  -3   4   2     2510.02     2677.90     21.63 o 
  -2   4   2      467.55      430.90     15.73 o 
  -1   4   2    12229.70    12519.60     43.27 o 
   0   4   2     2482.72     2384.70     21.80 o 
   1   4   2      333.73      399.56     15.82 o 
   2   4   2       56.38       50.81     13.67 o 
   3   4   2     1628.88     1681.03     20.25 o 
   4   4   2     4374.57     4273.57     30.85 o 
   5   4   2      133.14      209.21     17.00 o 
   6   4   2     1333.90     1564.11     26.80 o 
   7   4   2      503.36      937.03     50.58 o 
   8   4   2     1563.28     1511.29     20.07 o 
   9   4   2      798.67      732.82     16.49 o 
  10   4   2     1317.73     1305.40     18.29 o 
  11   4   2      197.81      223.01     15.88 o 
  12   4   2       28.29       45.60     15.66 o 
  13   4   2     1670.90     1694.86     21.42 o 
  14   4   2     1018.10      949.81     18.04 o 
  15   4   2      282.69      318.78     16.95 o 
  16   4   2       26.55       22.86     16.55 o 
  17   4   2      773.49      713.89     18.66 o 
  18   4   2      291.26      257.10     17.78 o 
  19   4   2      812.09      801.63     20.40 o 
  20   4   2      687.71      642.14     21.29 o 
  21   4   2       11.96       26.28     20.54 o 
  22   4   2       81.17       73.95     21.36 o 
 -22   5   2      237.67      259.09     19.85 o 
 -21   5   2       34.07       42.60     18.67 o 
 -20   5   2        2.05      -19.77     18.73 o 
 -19   5   2      102.50      119.81     17.84 o 
 -18   5   2      184.57      194.55     15.82 o 
 -17   5   2      122.44      157.58     16.79 o 
 -16   5   2        0.82        7.03     15.68 o 
 -15   5   2      602.17      581.98     16.71 o 
 -14   5   2       27.53       32.16     15.43 o 
 -13   5   2     2307.71     2173.16     25.35 o 
 -12   5   2       23.11       13.77     15.04 o 
 -11   5   2      142.79      165.62     14.18 o 
 -10   5   2      731.82      700.41     21.09 o 
  -9   5   2      235.58      304.49     14.59 o 
  -8   5   2      196.45      190.83     22.37 o 
  -7   5   2     1608.16     1556.39     18.97 o 
  -6   5   2      204.76      283.59     18.63 o 
  -5   5   2     4495.42     4262.42     24.28 o 
  -4   5   2      546.79      608.80     17.37 o 
  -3   5   2     4010.92     3940.77     24.30 o 
  -2   5   2     3941.93     4215.92     33.83 o 
  -1   5   2     1115.72      935.12     17.69 o 
   0   5   2        2.39        6.82     14.47 o 
   1   5   2     3921.27     3986.72     34.49 o 
   2   5   2       19.88       12.26     15.99 o 
   3   5   2     1786.12     1971.97     20.42 o 
   4   5   2      372.97      338.34     27.31 o 
   5   5   2     2705.22     2602.44     23.77 o 
   6   5   2     1519.31     1294.47     18.12 o 
   7   5   2     2646.76     2711.98     21.29 o 
   8   5   2       81.78       62.11     14.59 o 
   9   5   2     2159.67     1974.48     19.90 o 
  10   5   2      363.93      391.41     15.19 o 
  11   5   2       36.55       54.12     14.61 o 
  12   5   2      499.22      575.02     16.64 o 
  13   5   2      268.09      245.31     16.46 o 
  14   5   2      648.69      663.87     17.39 o 
  15   5   2      150.67      141.98     16.65 o 
  16   5   2     1533.69     1520.11     19.96 o 
  17   5   2        3.44        5.54     17.18 o 
  18   5   2     1292.47     1258.72     20.86 o 
  19   5   2       99.38      119.34     19.06 o 
  20   5   2      106.51      108.86     19.90 o 
  21   5   2       61.91       62.15     20.20 o 
  22   5   2        0.68       20.64     21.27 o 
 -22   6   2       50.24       48.30     20.68 o 
 -21   6   2      458.59      443.32     19.84 o 
 -20   6   2       34.87       30.52     18.76 o 
 -19   6   2       57.97       45.84     16.84 o 
 -18   6   2       51.49      134.81     24.18 o 
 -17   6   2      228.56      232.99     17.30 o 
 -16   6   2      773.30      814.91     25.95 o 
 -15   6   2       28.06      153.31     19.84 o 
 -14   6   2     4442.26     4361.26     41.35 o 
 -13   6   2     2007.65     1963.92     28.77 o 
 -12   6   2      389.01      362.72     15.72 o 
 -11   6   2     1806.36     1809.07     18.33 o 
 -10   6   2     1457.03     1464.04     17.86 o 
  -9   6   2      983.87     1245.95     26.99 o 
  -8   6   2      138.11      218.91     14.48 o 
  -7   6   2     2234.12     2209.85     37.96 o 
  -6   6   2     3730.21     4087.27     79.17 o 
  -5   6   2     2139.37     1944.22     18.94 o 
  -4   6   2    15812.18    15056.01     44.20 o 
  -3   6   2       37.22       62.39     15.67 o 
  -2   6   2       46.08       63.56     21.99 o 
  -1   6   2     2100.81     2116.94     20.36 o 
   0   6   2      320.89      264.29     15.98 o 
   1   6   2     3771.10     3861.79     24.23 o 
   2   6   2     1132.19     1061.45     19.20 o 
   3   6   2      338.09      298.02     22.22 o 
   4   6   2        0.21       47.52     15.48 o 
   5   6   2    12406.44    11760.38     70.16 o 
   6   6   2     5740.81     5361.65     56.47 o 
   7   6   2      911.35     1032.15     16.69 o 
   8   6   2     7539.52     7349.41     45.24 o 
   9   6   2     1219.61     1194.50     17.72 o 
  10   6   2      133.98      216.50     16.13 o 
  11   6   2       69.40       77.37     15.55 o 
  12   6   2      592.92      583.20     16.75 o 
  13   6   2       11.74      195.74     34.85 o 
  14   6   2     3261.78     3166.15     46.93 o 
  15   6   2     2502.73     2550.01     35.42 o 
  16   6   2       10.22       16.74     17.12 o 
  17   6   2     2494.01     2490.65     34.14 o 
  18   6   2      162.89      180.84     17.93 o 
  19   6   2      116.65      119.91     20.06 o 
  20   6   2        1.56        1.45     19.94 o 
  21   6   2      113.05      131.90     21.55 o 
 -21   7   2      407.90      441.92     20.34 o 
 -20   7   2       14.47       20.02     18.78 o 
 -19   7   2        2.86       16.16     18.03 o 
 -18   7   2        1.41       15.76     17.30 o 
 -17   7   2       11.86       70.69     15.99 o 
 -16   7   2      366.86      415.62     17.55 o 
 -15   7   2     1399.58     1419.48     32.37 o 
 -14   7   2       35.55      190.47     17.66 o 
 -13   7   2     4328.15     4078.80     43.58 o 
 -12   7   2     6152.87     5952.20     50.32 o 
 -11   7   2      617.23      617.37     16.42 o 
 -10   7   2     4855.99     4659.73     35.48 o 
  -9   7   2      412.09      404.37     15.53 o 
  -8   7   2      839.44     1018.32     43.58 o 
  -7   7   2       69.77      215.75     26.23 o 
  -6   7   2     3464.73     3270.51     20.61 o 
  -5   7   2     3484.28     3516.92     32.26 o 
  -4   7   2       48.56       83.80     14.13 o 
  -3   7   2     3049.87     2826.13     27.28 o 
  -2   7   2     3415.12     3419.10     21.62 o 
  -1   7   2      964.55      766.72     15.78 o 
   0   7   2      789.72      666.25     16.32 o 
   1   7   2       24.89       73.66     14.13 o 
   2   7   2        4.48       38.82     14.87 o 
   3   7   2     2177.17     2218.94     19.16 o 
   4   7   2     4942.43     4596.17     22.86 o 
   5   7   2      584.63      609.72     21.00 o 
   6   7   2     2989.58     2875.61     20.73 o 
   7   7   2     5770.52     5609.31     49.35 o 
   8   7   2       29.34       51.79     16.43 o 
   9   7   2     1442.65     1556.21     31.65 o 
  10   7   2      105.01      118.89     15.32 o 
  11   7   2      196.86      462.21     26.85 o 
  12   7   2        4.42      154.35     17.65 o 
  13   7   2     3956.40     3844.01     46.22 o 
  14   7   2     1777.79     1847.30     28.78 o 
  15   7   2      161.16      194.39     16.89 o 
  16   7   2     2295.02     2234.27     36.92 o 
  17   7   2      553.43      578.40     18.97 o 
  18   7   2      241.14      252.96     19.45 o 
  19   7   2      279.92      279.49     21.46 o 
  20   7   2        0.93       12.52     20.27 o 
  21   7   2      514.88      566.46     22.61 o 
 -21   8   2      189.79      190.78     20.11 o 
 -20   8   2       40.20       47.87     19.45 o 
 -19   8   2       12.94       26.48     18.35 o 
 -18   8   2       17.99       25.17     17.31 o 
 -17   8   2      122.35      131.51     16.76 o 
 -16   8   2        1.58        0.66     16.56 o 
 -15   8   2        7.24       30.38     16.16 o 
 -14   8   2     1326.74     1280.60     18.20 o 
 -13   8   2     1823.78     1729.74     22.25 o 
 -12   8   2     1036.92      948.09     18.38 o 
 -11   8   2     5367.87     5029.38     61.40 o 
 -10   8   2      242.91      218.05     16.03 o 
  -9   8   2     1880.35     1818.52     23.62 o 
  -8   8   2       71.31       95.15     15.26 o 
  -7   8   2      983.17      991.09     19.76 o 
  -6   8   2      406.68      586.80     48.18 o 
  -5   8   2     2286.89     2146.16     19.19 o 
  -4   8   2     3131.27     3059.93     25.39 o 
  -3   8   2       24.88       32.09     14.58 o 
  -2   8   2     2720.82     2858.79     26.90 o 
  -1   8   2      604.60      625.67     15.51 o 
   0   8   2     2064.77     1973.90     18.00 o 
   1   8   2      842.51      783.00     15.45 o 
   2   8   2      492.81      431.76     15.35 o 
   3   8   2     2738.65     2734.62     19.19 o 
   4   8   2      235.71      250.35     14.39 o 
   5   8   2     5748.48     5615.98     36.18 o 
   6   8   2     2643.84     2751.62     20.33 o 
   7   8   2      137.64      135.66     15.28 o 
   8   8   2     2356.30     2184.21     24.28 o 
   9   8   2       22.85       37.01     14.68 o 
  10   8   2      526.62      681.94     25.38 o 
  11   8   2      217.78      262.18     18.35 o 
  12   8   2      659.27      699.75     18.70 o 
  13   8   2      313.96      375.69     17.05 o 
  14   8   2      526.02      508.36     17.34 o 
  15   8   2      628.40      610.00     18.48 o 
  16   8   2      151.37      149.00     18.14 o 
  17   8   2      587.99      542.81     19.94 o 
  18   8   2      320.81      330.22     19.85 o 
  19   8   2       47.63       54.80     19.78 o 
  20   8   2      440.85      442.13     21.45 o 
 -20   9   2       96.83      121.43     20.39 o 
 -19   9   2       12.62       24.19     19.17 o 
 -18   9   2       98.29      110.73     18.75 o 
 -17   9   2       41.06       43.16     16.96 o 
 -16   9   2      245.86      231.91     17.81 o 
 -15   9   2       13.39       -1.54     17.83 o 
 -14   9   2       11.75       15.87     17.93 o 
 -13   9   2      100.38       91.72     15.44 o 
 -12   9   2       47.56       59.96     15.86 o 
 -11   9   2      511.81      488.99     17.50 o 
 -10   9   2       54.41      158.25     15.57 o 
  -9   9   2      187.54      151.01     15.42 o 
  -8   9   2     1256.77     1234.46     16.77 o 
  -7   9   2       28.68       26.77     14.23 o 
  -6   9   2       14.04       20.39     14.55 o 
  -5   9   2       89.89      159.10     15.54 o 
  -4   9   2       69.72       80.58     14.26 o 
  -3   9   2      301.02      316.13     16.27 o 
  -2   9   2      346.78      398.07     14.90 o 
  -1   9   2        2.24       29.48     14.21 o 
   0   9   2      788.31      758.10     15.48 o 
   1   9   2      259.53      227.74     14.30 o 
   2   9   2      212.63      198.98     15.68 o 
   3   9   2      539.85      534.05     15.36 o 
   4   9   2     1806.68     1748.81     20.13 o 
   5   9   2      318.07      307.04     14.88 o 
   6   9   2      307.75      278.95     15.39 o 
   7   9   2      172.43      216.92     15.85 o 
   8   9   2       35.07       37.77     15.04 o 
   9   9   2     1837.83     1766.32     23.38 o 
  10   9   2       26.06       35.54     15.77 o 
  11   9   2        7.59        6.49     15.46 o 
  12   9   2      682.10      648.26     18.51 o 
  13   9   2      164.38      175.08     18.71 o 
  14   9   2       10.08       24.40     18.42 o 
  15   9   2      434.97      376.13     18.95 o 
  16   9   2       82.51       72.84     18.66 o 
  17   9   2       51.00       61.60     19.17 o 
  18   9   2      573.32      569.47     20.65 o 
  19   9   2       78.17       93.07     21.80 o 
 -19  10   2       21.71       13.25     20.57 o 
 -18  10   2       40.51       56.08     20.82 o 
 -17  10   2        7.30       17.88     19.43 o 
 -16  10   2        1.64       38.84     17.54 o 
 -15  10   2      129.63      142.48     16.77 o 
 -14  10   2      371.98      338.94     16.98 o 
 -13  10   2      273.55      274.44     17.97 o 
 -12  10   2      151.80      183.54     16.98 o 
 -11  10   2      274.61      271.81     15.85 o 
 -10  10   2        9.78       38.73     16.27 o 
  -9  10   2      801.99      735.75     17.57 o 
  -8  10   2     1037.26      979.91     16.68 o 
  -7  10   2      461.22      588.90     25.31 o 
  -6  10   2      406.84      427.29     15.96 o 
  -5  10   2       45.20       51.78     14.59 o 
  -4  10   2     4399.71     4319.69     28.41 o 
  -3  10   2     1373.21     1273.86     18.34 o 
  -2  10   2      548.97      564.69     15.61 o 
  -1  10   2      444.25      451.97     14.99 o 
   0  10   2      442.38      423.36     15.42 o 
   1  10   2       36.46       51.41     14.43 o 
   2  10   2       31.04       61.13     15.47 o 
   3  10   2      548.86      639.14     31.62 o 
   4  10   2      305.99      257.28     15.37 o 
   5  10   2       96.36      100.47     14.59 o 
   6  10   2     3695.00     3454.89     28.08 o 
   7  10   2      399.22      429.70     15.46 o 
   8  10   2      150.68      170.02     17.00 o 
   9  10   2      159.35      151.37     15.36 o 
  10  10   2      159.47      169.21     15.60 o 
  11  10   2      238.33      248.66     17.17 o 
  12  10   2       31.92       39.86     17.32 o 
  13  10   2       67.45       73.06     18.62 o 
  14  10   2       14.11       11.02     18.03 o 
  15  10   2      803.47      815.84     20.01 o 
  16  10   2      359.59      334.23     19.20 o 
  17  10   2        0.74       15.52     21.26 o 
  18  10   2       92.62       87.92     21.37 o 
 -18  11   2       15.25        5.21     19.62 o 
 -17  11   2       13.62       34.80     19.50 o 
 -16  11   2       41.23       60.87     18.62 o 
 -15  11   2      430.65      468.19     18.26 o 
 -14  11   2      237.90      214.06     16.95 o 
 -13  11   2      532.45      584.99     17.68 o 
 -12  11   2      607.46      576.84     19.98 o 
 -11  11   2        8.85       -5.03     16.41 o 
 -10  11   2       60.34       66.87     16.84 o 
  -9  11   2        4.77        8.58     15.66 o 
  -8  11   2        4.71        8.12     15.61 o 
  -7  11   2      131.89      178.08     15.91 o 
  -6  11   2       29.55       56.06     16.84 o 
  -5  11   2     1900.95     1804.08     18.94 o 
  -4  11   2     1333.74     1304.18     18.36 o 
  -3  11   2     1048.55     1024.17     18.42 o 
  -2  11   2       28.70       60.06     15.05 o 
  -1  11   2      198.62      189.03     15.21 o 
   0  11   2       70.46       61.84     14.60 o 
   1  11   2      415.88      418.25     15.75 o 
   2  11   2      482.02      488.44     17.18 o 
   3  11   2      373.73      378.23     15.51 o 
   4  11   2      148.62      170.64     15.47 o 
   5  11   2      511.71      512.22     16.68 o 
   6  11   2      779.36      793.60     16.63 o 
   7  11   2       66.95       77.35     16.17 o 
   8  11   2       12.51       14.22     16.54 o 
   9  11   2        2.75       10.13     15.80 o 
  10  11   2       62.45       77.86     17.65 o 
  11  11   2       84.76       91.34     17.37 o 
  12  11   2      602.09      567.01     17.59 o 
  13  11   2       59.00       83.68     17.79 o 
  14  11   2      290.29      329.77     19.09 o 
  15  11   2      148.63      188.66     18.53 o 
  16  11   2      490.11      542.28     20.40 o 
  17  11   2      280.28      256.36     20.21 o 
 -16  12   2      368.47      403.66     19.85 o 
 -15  12   2      172.14      193.00     18.23 o 
 -14  12   2      696.99      723.28     19.54 o 
 -13  12   2       62.69       63.61     18.30 o 
 -12  12   2      356.36      347.78     18.44 o 
 -11  12   2      133.11      157.01     17.39 o 
 -10  12   2       29.83       56.51     16.50 o 
  -9  12   2       64.11       63.29     16.40 o 
  -8  12   2      185.76      206.65     16.59 o 
  -7  12   2      275.78      283.50     16.47 o 
  -6  12   2      381.94      382.69     17.28 o 
  -5  12   2      183.33      221.16     15.39 o 
  -4  12   2      412.35      433.62     16.01 o 
  -3  12   2       22.85       47.82     16.03 o 
  -2  12   2      486.15      541.70     17.48 o 
  -1  12   2       83.69      109.57     15.27 o 
   0  12   2      127.94      115.05     15.13 o 
   1  12   2      592.89      563.50     16.23 o 
   2  12   2      356.41      363.50     17.55 o 
   3  12   2       60.44       70.97     15.13 o 
   4  12   2      308.31      335.60     16.69 o 
   5  12   2       76.82       98.51     17.25 o 
   6  12   2      129.44      171.01     15.98 o 
   7  12   2      719.86      641.50     17.20 o 
   8  12   2       43.96       68.45     16.82 o 
   9  12   2      417.25      417.80     17.14 o 
  10  12   2      188.10      215.47     17.35 o 
  11  12   2        6.01       10.06     17.72 o 
  12  12   2       43.21       50.26     18.43 o 
  13  12   2      219.94      271.45     18.01 o 
  14  12   2      299.57      295.71     20.45 o 
  15  12   2      539.80      575.84     21.53 o 
  16  12   2      202.32      201.15     21.59 o 
 -15  13   2      194.10      217.52     20.66 o 
 -14  13   2      268.04      312.04     18.80 o 
 -13  13   2      466.97      493.40     21.34 o 
 -12  13   2       33.98       56.87     18.15 o 
 -11  13   2      674.44      693.98     18.44 o 
 -10  13   2      124.36      149.88     17.92 o 
  -9  13   2       38.33       75.37     16.80 o 
  -8  13   2      232.67      269.36     17.25 o 
  -7  13   2      868.40      854.55     17.85 o 
  -6  13   2      425.73      461.26     19.09 o 
  -5  13   2      746.08      710.41     18.05 o 
  -4  13   2      254.43      260.56     17.21 o 
  -3  13   2     1349.08     1411.92     20.93 o 
  -2  13   2        3.75       22.51     17.01 o 
  -1  13   2     1648.09     1649.47     18.65 o 
   0  13   2      243.87      325.14     16.69 o 
   1  13   2       25.59       52.33     17.45 o 
   2  13   2     1816.31     1719.09     21.77 o 
   3  13   2      336.49      371.01     16.38 o 
   4  13   2     1121.03     1065.56     19.04 o 
   5  13   2     1935.38     1942.79     20.09 o 
   6  13   2      676.94      675.77     17.96 o 
   7  13   2     1127.00     1120.04     18.80 o 
   8  13   2     1128.34     1039.55     18.90 o 
   9  13   2     1404.65     1380.34     19.29 o 
  10  13   2       10.13       25.81     17.42 o 
  11  13   2      843.96      866.98     19.87 o 
  12  13   2      272.95      279.70     19.97 o 
  13  13   2      212.50      254.13     19.47 o 
  14  13   2      748.48      743.01     23.19 o 
 -13  14   2      440.08      505.76     21.48 o 
 -12  14   2      207.28      233.26     19.88 o 
 -11  14   2       21.95       78.46     18.36 o 
 -10  14   2      189.83      177.55     18.33 o 
  -9  14   2      635.79      640.28     19.53 o 
  -8  14   2      492.87      517.89     18.10 o 
  -7  14   2       18.70       31.07     18.83 o 
  -6  14   2      867.28      912.60     18.47 o 
  -5  14   2        4.73       35.29     16.87 o 
  -4  14   2     1434.07     1388.56     19.52 o 
  -3  14   2       17.72       27.72     16.67 o 
  -2  14   2     1742.66     1731.22     23.92 o 
  -1  14   2        2.61       29.07     16.00 o 
   0  14   2      356.15      362.07     17.17 o 
   1  14   2      383.70      473.43     18.36 o 
   2  14   2       75.55       68.30     17.26 o 
   3  14   2      306.22      358.29     17.98 o 
   4  14   2      651.86      617.49     17.78 o 
   5  14   2      199.38      213.91     17.20 o 
   6  14   2      372.47      368.79     18.30 o 
   7  14   2      496.24      527.16     19.08 o 
   8  14   2      326.14      372.38     19.43 o 
   9  14   2      261.89      264.29     19.23 o 
  10  14   2     1295.13     1354.54     20.81 o 
  11  14   2        3.84       14.85     19.54 o 
  12  14   2       23.63       30.81     19.59 o 
 -11  15   2        5.24        7.71     19.21 o 
 -10  15   2      162.09      164.10     19.35 o 
  -9  15   2        0.42       22.37     18.64 o 
  -8  15   2       26.61       48.43     18.50 o 
  -7  15   2      469.81      477.10     18.72 o 
  -6  15   2       54.21       70.60     18.34 o 
  -5  15   2      367.78      422.27     18.65 o 
  -4  15   2       12.78        8.22     17.86 o 
  -3  15   2      945.12      897.13     18.52 o 
  -2  15   2       12.87       28.04     17.18 o 
  -1  15   2      410.98      402.03     19.28 o 
   0  15   2       97.04      122.31     19.15 o 
   1  15   2        8.15       19.08     17.75 o 
   2  15   2        3.42       49.22     17.46 o 
   3  15   2      210.80      214.89     17.76 o 
   4  15   2      194.08      233.19     18.28 o 
   5  15   2      430.63      449.47     18.51 o 
   6  15   2        3.80       28.76     19.18 o 
   7  15   2      134.14      156.05     18.48 o 
   8  15   2      135.06      160.28     18.79 o 
   9  15   2      249.96      258.81     19.71 o 
  10  15   2       77.89       88.43     19.32 o 
  -7  16   2        1.31       37.82     20.29 o 
  -6  16   2       80.05       92.87     19.57 o 
  -5  16   2       19.49       27.59     19.22 o 
  -4  16   2      864.47      882.95     20.58 o 
  -3  16   2        3.67       18.01     18.77 o 
  -2  16   2      549.26      576.47     20.14 o 
  -1  16   2        5.50       11.89     19.44 o 
   0  16   2       15.49       36.56     20.60 o 
   1  16   2      135.56      155.27     19.14 o 
   2  16   2        3.93       13.53     18.77 o 
   3  16   2      165.78      221.12     19.12 o 
   4  16   2       61.01       80.22     18.45 o 
   5  16   2       57.68       97.99     20.46 o 
   6  16   2      559.27      584.20     21.46 o 
 -23   1   3       58.48       94.01     21.91 o 
 -22   1   3        0.68       21.55     19.99 o 
 -21   1   3       15.82       21.47     19.95 o 
 -20   1   3      209.28      216.02     17.13 o 
 -19   1   3     1183.41     1109.35     17.98 o 
 -18   1   3      101.39      119.19     17.33 o 
 -17   1   3      792.77      729.00     16.83 o 
 -16   1   3      974.51      950.67     17.14 o 
 -15   1   3        0.62       48.69     14.98 o 
 -14   1   3      507.62      529.13     15.26 o 
 -13   1   3      401.04      442.91     14.26 o 
 -12   1   3       16.00       20.49     13.48 o 
 -11   1   3       53.54       72.73     13.53 o 
 -10   1   3     2693.28     2657.22     21.18 o 
  -9   1   3     2310.42     2383.36     20.18 o 
  -8   1   3        7.42       11.51     15.97 o 
  -7   1   3     4869.73     4972.50     26.80 o 
  -6   1   3     3650.71     3725.66     24.24 o 
  -5   1   3      148.92      273.77     15.42 o 
  -4   1   3     4558.25     5087.30     30.97 o 
  -3   1   3      482.81      524.67     18.30 o 
  -2   1   3     7230.86     8379.68    198.50 o 
  -1   1   3      418.14      979.84    135.97 o 
   0   1   3    15219.22    15470.18     64.37 o 
   1   1   3    30088.93    29036.47    113.67 o 
   2   1   3       26.89       80.48     18.99 o 
   3   1   3       41.55      267.51     30.01 o 
   4   1   3     1489.85     1682.88     25.62 o 
   5   1   3      531.82      630.98     20.30 o 
   6   1   3      233.87      497.17     18.91 o 
   7   1   3       20.15       45.50     17.21 o 
   8   1   3       13.45      132.82     16.90 o 
   9   1   3      601.61      902.05     19.12 o 
  10   1   3       24.99       24.02     15.63 o 
  11   1   3      159.66      147.78     16.59 o 
  12   1   3     1809.03     1781.37     20.13 o 
  13   1   3     1520.80     1420.48     19.52 o 
  14   1   3      883.46      837.75     18.15 o 
  15   1   3      112.59      163.15     17.00 o 
  16   1   3      118.79      167.05     16.97 o 
  17   1   3      223.09      242.95     18.38 o 
  18   1   3      169.64      230.60     18.12 o 
  19   1   3      144.54      153.94     19.20 o 
  20   1   3      105.28      131.63     21.09 o 
  21   1   3      160.63      174.30     23.34 o 
  22   1   3     1034.80     1034.25     24.12 o 
 -23   2   3        0.66       13.06     19.54 o 
 -22   2   3       54.60       88.80     18.12 o 
 -21   2   3      318.12      341.02     17.95 o 
 -20   2   3      325.76      345.69     17.73 o 
 -19   2   3      373.43      385.12     17.82 o 
 -18   2   3     1694.80     1708.02     20.16 o 
 -17   2   3      841.75      798.51     18.37 o 
 -16   2   3      990.69      944.14     17.21 o 
 -15   2   3       25.41       40.20     15.09 o 
 -14   2   3       64.19      299.00     15.76 o 
 -13   2   3      140.06      161.91     14.47 o 
 -12   2   3     1166.25     1391.63     22.45 o 
 -11   2   3     1818.18     1811.18     17.69 o 
 -10   2   3      375.67      451.26     16.24 o 
  -9   2   3     7246.82     6767.71     40.53 o 
  -8   2   3    18438.23    18548.15     97.31 o 
  -7   2   3     4610.51     4771.72     26.42 o 
  -6   2   3    13516.71    12860.25     49.69 o 
  -5   2   3        6.87      266.40     16.41 o 
  -4   2   3     1346.31     1504.20     20.38 o 
  -3   2   3      954.74     1895.50    137.53 o 
  -2   2   3     7094.63     7511.77    131.26 o 
  -1   2   3    24313.11    23470.21     80.43 o 
   0   2   3     1376.53     2211.34    131.72 o 
   1   2   3    19249.47    18431.92     99.54 o 
   2   2   3    23397.44    23092.51    135.54 o 
   3   2   3       75.23       95.40     17.11 o 
   4   2   3     6092.21     6056.90     42.25 o 
   5   2   3        0.76      680.19     47.53 o 
   6   2   3     2391.24     2768.76     25.51 o 
   7   2   3        0.44      976.41     73.35 o 
   8   2   3     1270.33     1407.26     21.06 o 
   9   2   3      655.30      695.10     17.69 o 
  10   2   3     3332.30     3220.66     23.28 o 
  11   2   3     6479.69     6484.59     32.43 o 
  12   2   3      324.25      332.52     17.06 o 
  13   2   3     5056.68     4762.80     38.83 o 
  14   2   3      267.02      262.01     17.63 o 
  15   2   3       11.89       59.24     16.52 o 
  16   2   3      451.52      512.87     18.37 o 
  17   2   3      165.34      251.81     18.31 o 
  18   2   3       10.32       31.46     18.32 o 
  19   2   3      244.49      290.77     19.92 o 
  20   2   3      335.79      376.76     20.10 o 
  21   2   3      578.08      563.09     21.20 o 
  22   2   3      169.42      167.82     21.66 o 
 -23   3   3        8.48       27.02     19.44 o 
 -22   3   3       92.89      104.14     18.07 o 
 -21   3   3      251.95      236.56     18.97 o 
 -20   3   3      636.52      655.53     18.55 o 
 -19   3   3      961.10      927.67     18.64 o 
 -18   3   3       11.53       13.81     15.71 o 
 -17   3   3     2318.20     2462.81     23.97 o 
 -16   3   3       52.61       66.54     15.34 o 
 -15   3   3     1839.56     1817.66     18.48 o 
 -14   3   3      531.77      531.73     16.37 o 
 -13   3   3       63.82      376.11     18.34 o 
 -12   3   3     2109.47     2228.44     18.68 o 
 -11   3   3       91.31      146.77     15.08 o 
 -10   3   3     7666.32     7604.75     53.95 o 
  -9   3   3     2498.18     2500.97     20.53 o 
  -8   3   3    17909.72    18140.41     64.24 o 
  -7   3   3    12877.35    13076.80     59.86 o 
  -6   3   3     1576.25     1513.73     19.51 o 
  -5   3   3     5690.52     5926.58     47.73 o 
  -4   3   3     1619.55     2008.14     34.73 o 
  -3   3   3     2961.81     3627.51     98.23 o 
  -2   3   3      263.36      320.39     16.08 o 
  -1   3   3    11245.13    11594.09    106.81 o 
   0   3   3    10838.62    11058.09     61.18 o 
   1   3   3      239.81      281.21     15.92 o 
   2   3   3    20180.57    19152.73     98.45 o 
   3   3   3     5768.94     5676.70     31.50 o 
   4   3   3    13883.73    13916.15     88.42 o 
   5   3   3     1699.70     2232.48     23.21 o 
   6   3   3      374.37      922.53     47.00 o 
   7   3   3     2465.93     3107.77     64.96 o 
   8   3   3      619.80      766.81     17.58 o 
   9   3   3     5586.54     5925.63     27.79 o 
  10   3   3     1107.10     1034.52     18.08 o 
  11   3   3     4615.10     4497.57     25.11 o 
  12   3   3     6800.56     6506.23     47.59 o 
  13   3   3      435.44      419.53     16.75 o 
  14   3   3      226.28      329.89     17.13 o 
  15   3   3      289.96      267.24     17.59 o 
  16   3   3      366.09      459.58     17.61 o 
  17   3   3       37.09       34.99     17.80 o 
  18   3   3       47.92      101.96     17.81 o 
  19   3   3      233.55      261.61     20.67 o 
  20   3   3       76.93       85.32     19.92 o 
  21   3   3      569.33      569.34     22.14 o 
  22   3   3      315.69      301.20     21.79 o 
 -23   4   3      179.03      187.30     20.26 o 
 -22   4   3      208.28      216.49     19.02 o 
 -21   4   3      343.58      352.02     18.82 o 
 -20   4   3     1368.94     1314.35     20.50 o 
 -19   4   3        0.83       18.72     16.60 o 
 -18   4   3      867.92      876.53     18.36 o 
 -17   4   3      750.07      658.72     17.28 o 
 -16   4   3     2348.74     2368.69     24.35 o 
 -15   4   3      294.19      263.17     17.05 o 
 -14   4   3      658.06      662.82     16.45 o 
 -13   4   3     1279.70     1296.18     16.74 o 
 -12   4   3      293.82      449.63     15.70 o 
 -11   4   3     2562.18     2629.14     29.70 o 
 -10   4   3     2276.34     2090.27     18.98 o 
  -9   4   3     1883.07     2031.78     19.44 o 
  -8   4   3     2876.89     2915.85     20.72 o 
  -7   4   3     5766.86     5672.45     37.05 o 
  -6   4   3     1368.60     1349.15     18.89 o 
  -5   4   3      723.39      570.05     17.45 o 
  -4   4   3       23.77      555.43     49.36 o 
  -3   4   3      111.86      208.99     15.29 o 
  -2   4   3       20.34      132.86     15.61 o 
  -1   4   3     5438.82     5140.43     29.01 o 
   0   4   3     1168.39     1302.53     31.51 o 
   1   4   3     2370.49     2110.03     22.72 o 
   2   4   3      545.17      674.82     17.49 o 
   3   4   3    10370.59    10048.11     58.69 o 
   4   4   3       88.23      108.35     17.17 o 
   5   4   3      622.19      504.55     17.07 o 
   6   4   3     4385.06     4278.80     26.37 o 
   7   4   3        7.78      177.71     17.00 o 
   8   4   3     2491.42     2442.07     22.71 o 
   9   4   3      370.46      402.07     15.95 o 
  10   4   3     1569.62     1638.36     19.04 o 
  11   4   3     2769.02     2684.64     27.48 o 
  12   4   3     1409.28     1511.00     19.43 o 
  13   4   3     1171.80     1174.94     18.82 o 
  14   4   3      250.17      292.26     16.86 o 
  15   4   3     1315.06     1401.67     19.57 o 
  16   4   3       10.84       46.24     17.32 o 
  17   4   3      549.09      547.24     19.10 o 
  18   4   3       22.58       29.85     18.02 o 
  19   4   3        0.31       69.33     20.77 o 
  20   4   3      262.37      306.87     20.30 o 
  21   4   3      136.49      164.77     20.78 o 
  22   4   3      330.91      342.44     23.08 o 
 -22   5   3      140.89      139.35     19.86 o 
 -21   5   3      870.92      864.41     20.30 o 
 -20   5   3        0.31       21.59     18.36 o 
 -19   5   3     1804.58     1752.34     20.64 o 
 -18   5   3      264.74      256.30     16.98 o 
 -17   5   3      516.03      464.39     17.46 o 
 -16   5   3      195.70      206.89     15.86 o 
 -15   5   3      776.11      736.62     16.71 o 
 -14   5   3       59.65      102.48     15.28 o 
 -13   5   3      416.37      480.97     16.37 o 
 -12   5   3     4469.27     4413.60     36.54 o 
 -11   5   3     1612.16     1664.57     17.36 o 
 -10   5   3     1103.89     1064.58     16.80 o 
  -9   5   3     2287.56     2114.84     18.68 o 
  -8   5   3      358.67      249.20     14.71 o 
  -7   5   3      636.85      730.71     17.71 o 
  -6   5   3     3305.26     3136.97     22.83 o 
  -5   5   3     1262.66     1379.88     19.12 o 
  -4   5   3     4171.58     4181.15     24.73 o 
  -3   5   3     2076.81     2318.88     45.71 o 
  -2   5   3     9665.51     9551.21     68.06 o 
  -1   5   3     2145.14     2746.13     49.33 o 
   0   5   3     7706.25     7914.48     43.20 o 
   1   5   3      117.71      644.09     51.74 o 
   2   5   3     9186.46     9172.45     51.75 o 
   3   5   3      588.98      838.12     26.10 o 
   4   5   3     5104.49     4539.39     28.38 o 
   5   5   3     2106.65     2449.12     22.94 o 
   6   5   3     1680.89     1568.57     19.07 o 
   7   5   3      455.85      453.00     15.95 o 
   8   5   3        1.51      114.00     15.37 o 
   9   5   3      277.58      381.05     16.48 o 
  10   5   3     1457.66     1473.88     18.02 o 
  11   5   3      399.21      581.53     17.83 o 
  12   5   3     1034.09     1027.95     18.37 o 
  13   5   3      793.21      722.23     17.32 o 
  14   5   3      297.95      344.43     17.15 o 
  15   5   3       69.83       67.21     17.01 o 
  16   5   3       30.43       64.69     18.43 o 
  17   5   3       48.14       61.70     18.27 o 
  18   5   3        5.69       85.99     18.97 o 
  19   5   3      191.75      175.54     20.27 o 
  20   5   3      210.98      288.57     20.57 o 
  21   5   3       42.87       51.11     21.83 o 
 -22   6   3      427.37      435.90     21.74 o 
 -21   6   3        7.96        2.75     19.89 o 
 -20   6   3     1035.63     1038.29     19.33 o 
 -19   6   3      322.54      329.15     18.62 o 
 -18   6   3      544.22      488.65     18.66 o 
 -17   6   3       25.91       11.11     16.46 o 
 -16   6   3      590.74      588.42     16.79 o 
 -15   6   3      837.11      805.80     16.63 o 
 -14   6   3      185.18      228.06     16.02 o 
 -13   6   3       46.13       67.36     15.25 o 
 -12   6   3     1244.03     1159.70     19.50 o 
 -11   6   3     1009.45      999.97     16.54 o 
 -10   6   3     2838.07     2917.35     29.91 o 
  -9   6   3      103.61      117.60     14.32 o 
  -8   6   3       56.22       57.81     16.32 o 
  -7   6   3      607.51      568.98     15.49 o 
  -6   6   3       39.62      107.09     15.73 o 
  -5   6   3     1188.54     1254.99     17.69 o 
  -4   6   3      157.47      595.48     36.25 o 
  -3   6   3     2135.82     2326.08     25.30 o 
  -2   6   3     1772.17     1814.16     19.39 o 
  -1   6   3     2352.42     2598.13     43.76 o 
   0   6   3     5808.79     6185.05     37.01 o 
   1   6   3     1400.16     1484.46     18.43 o 
   2   6   3     3730.90     4330.46     34.17 o 
   3   6   3     7579.94     7410.94     48.32 o 
   4   6   3      473.75      615.68     16.77 o 
   5   6   3      802.45      703.45     16.09 o 
   6   6   3      116.47      122.71     14.67 o 
   7   6   3      134.58      119.27     16.48 o 
   8   6   3      304.44      304.28     16.07 o 
   9   6   3     3601.80     3714.83     34.99 o 
  10   6   3      965.56     1029.51     18.54 o 
  11   6   3     1007.20     1045.11     17.97 o 
  12   6   3      361.18      358.21     16.40 o 
  13   6   3      665.06      657.23     17.34 o 
  14   6   3       18.84       56.50     16.34 o 
  15   6   3      696.05      707.09     19.32 o 
  16   6   3      102.21      112.76     17.81 o 
  17   6   3      221.47      252.23     19.03 o 
  18   6   3        5.92       23.48     18.42 o 
  19   6   3      804.84      937.13     22.57 o 
  20   6   3      116.89      106.63     21.12 o 
  21   6   3      259.87      282.67     21.66 o 
 -21   7   3      574.31      592.80     21.12 o 
 -20   7   3      161.13      214.74     18.68 o 
 -19   7   3      373.80      376.50     17.83 o 
 -18   7   3      105.86      107.00     17.62 o 
 -17   7   3      278.47      294.29     16.84 o 
 -16   7   3      149.14      156.77     15.96 o 
 -15   7   3        5.50       21.50     15.91 o 
 -14   7   3       70.68      102.20     15.52 o 
 -13   7   3      332.97      335.55     16.68 o 
 -12   7   3      101.44      173.45     16.05 o 
 -11   7   3      279.83      313.21     15.80 o 
 -10   7   3       63.88      171.03     15.59 o 
  -9   7   3      995.87     1029.19     18.74 o 
  -8   7   3        0.06        7.64     14.47 o 
  -7   7   3      248.85      235.13     13.90 o 
  -6   7   3      789.30      897.87     16.54 o 
  -5   7   3      273.92      304.90     14.65 o 
  -4   7   3       96.70       77.39     15.24 o 
  -3   7   3     1610.78     1650.99     19.55 o 
  -2   7   3        9.58      138.95     16.68 o 
  -1   7   3     1034.46      950.92     16.16 o 
   0   7   3      488.31      584.46     16.24 o 
   1   7   3     2067.99     2241.14     19.05 o 
   2   7   3      990.94     1004.21     17.93 o 
   3   7   3      378.83      402.09     15.13 o 
   4   7   3      540.41      557.65     15.42 o 
   5   7   3     1563.55     1620.07     17.71 o 
   6   7   3      367.02      415.62     15.08 o 
   7   7   3      351.90      313.89     15.85 o 
   8   7   3       45.46       73.77     15.84 o 
   9   7   3     1920.51     1833.62     21.44 o 
  10   7   3      641.58      700.84     16.80 o 
  11   7   3     1786.13     1580.20     21.90 o 
  12   7   3       56.47       62.13     16.17 o 
  13   7   3      101.99      105.18     16.17 o 
  14   7   3      232.39      195.16     16.46 o 
  15   7   3      355.27      363.50     17.82 o 
  16   7   3       64.18       89.88     19.48 o 
  17   7   3       72.27       75.79     18.09 o 
  18   7   3      223.85      266.34     20.27 o 
  19   7   3      164.73      187.83     20.73 o 
  20   7   3       53.79       77.85     20.69 o 
 -21   8   3      376.58      383.47     21.02 o 
 -20   8   3       15.13       38.86     18.87 o 
 -19   8   3        2.84       61.45     17.83 o 
 -18   8   3      189.61      180.71     17.71 o 
 -17   8   3        0.38       63.14     17.50 o 
 -16   8   3       11.08       60.68     17.30 o 
 -15   8   3      159.81      169.10     16.80 o 
 -14   8   3     1584.17     1492.36     19.00 o 
 -13   8   3      460.21      478.53     17.40 o 
 -12   8   3      178.63      165.51     16.74 o 
 -11   8   3      242.56      263.37     15.58 o 
 -10   8   3      302.96      397.53     16.78 o 
  -9   8   3        6.84      107.71     14.57 o 
  -8   8   3     2013.55     2003.96     26.77 o 
  -7   8   3       11.05      277.56     24.23 o 
  -6   8   3      340.96      307.46     14.79 o 
  -5   8   3       14.09       62.38     13.92 o 
  -4   8   3      742.37      676.08     15.91 o 
  -3   8   3      361.76      301.32     16.00 o 
  -2   8   3     1721.15     1700.14     17.95 o 
  -1   8   3        1.31       16.03     14.29 o 
   0   8   3        7.49       16.49     13.84 o 
   1   8   3      615.87      665.68     15.30 o 
   2   8   3     1207.17     1168.59     18.80 o 
   3   8   3      106.37      120.15     14.59 o 
   4   8   3      726.82      747.92     16.24 o 
   5   8   3       83.30       97.46     14.98 o 
   6   8   3     4976.10     4794.52     32.96 o 
   7   8   3      353.44      466.16     16.20 o 
   8   8   3     1815.88     1801.22     18.78 o 
   9   8   3     1723.13     1733.92     18.60 o 
  10   8   3      271.36      275.24     17.34 o 
  11   8   3        8.51       24.82     17.08 o 
  12   8   3      408.48      401.72     19.11 o 
  13   8   3        1.05       74.88     17.13 o 
  14   8   3      691.07      609.86     18.48 o 
  15   8   3     1067.97     1018.36     20.29 o 
  16   8   3     1164.75     1159.10     20.04 o 
  17   8   3       45.92       65.65     19.35 o 
  18   8   3     1249.37     1304.48     26.04 o 
  19   8   3      181.95      177.83     21.25 o 
 -20   9   3       65.08       86.58     20.11 o 
 -19   9   3      209.51      224.01     18.80 o 
 -18   9   3      126.51      195.02     18.57 o 
 -17   9   3      295.82      319.08     18.52 o 
 -16   9   3        0.05       15.88     17.72 o 
 -15   9   3      839.39      872.22     20.40 o 
 -14   9   3     1266.10     1244.80     25.19 o 
 -13   9   3     1593.84     1518.06     18.68 o 
 -12   9   3     2755.53     2830.62     28.32 o 
 -11   9   3        7.46        9.47     15.92 o 
 -10   9   3       65.16       77.68     16.50 o 
  -9   9   3     1322.74     1188.06     17.42 o 
  -8   9   3      333.96      461.02     15.23 o 
  -7   9   3        8.13      141.06     14.52 o 
  -6   9   3       58.45      344.49     26.92 o 
  -5   9   3     2450.68     2282.66     18.73 o 
  -4   9   3       66.90       83.23     14.92 o 
  -3   9   3     5695.73     5367.91     30.35 o 
  -2   9   3     1329.98     1284.01     17.27 o 
  -1   9   3      379.63      358.55     15.58 o 
   0   9   3       69.01       74.84     14.38 o 
   1   9   3      353.79      392.10     15.35 o 
   2   9   3       37.13      336.42     33.92 o 
   3   9   3      202.95      202.31     14.82 o 
   4   9   3      600.17      735.09     18.07 o 
   5   9   3     5646.56     5354.01     42.52 o 
   6   9   3     2486.03     2465.52     23.70 o 
   7   9   3     3154.03     3057.62     21.67 o 
   8   9   3        7.54       73.59     16.11 o 
   9   9   3      174.65      190.38     16.39 o 
  10   9   3       11.24       34.57     15.52 o 
  11   9   3        1.15      180.85     19.23 o 
  12   9   3        3.41       92.09     16.97 o 
  13   9   3       19.49       85.48     18.67 o 
  14   9   3      482.37      506.43     19.52 o 
  15   9   3      229.68      209.83     22.08 o 
  16   9   3      955.02      964.08     19.97 o 
  17   9   3     1222.59     1223.77     21.14 o 
  18   9   3        1.08       24.58     20.22 o 
  19   9   3      110.26      107.84     20.81 o 
 -19  10   3        0.56        7.07     20.43 o 
 -18  10   3       74.70       83.80     20.26 o 
 -17  10   3      111.46      155.25     18.97 o 
 -16  10   3       16.83       49.29     17.22 o 
 -15  10   3      126.18      121.67     17.29 o 
 -14  10   3     1334.32     1301.37     19.38 o 
 -13  10   3     1410.70     1411.11     19.13 o 
 -12  10   3     1825.70     1674.95     19.48 o 
 -11  10   3     2029.67     2026.86     20.47 o 
 -10  10   3       66.84       78.42     15.67 o 
  -9  10   3      215.80      365.86     15.78 o 
  -8  10   3      129.67      141.33     15.46 o 
  -7  10   3        2.89       75.12     15.12 o 
  -6  10   3        8.07       72.03     15.10 o 
  -5  10   3      119.20      228.27     16.13 o 
  -4  10   3     3946.45     3762.50     21.75 o 
  -3  10   3      208.21      206.97     16.28 o 
  -2  10   3     2062.22     1996.82     23.58 o 
  -1  10   3     2028.95     2094.04     18.87 o 
   0  10   3        3.24      122.29     14.96 o 
   1  10   3      403.48      473.22     15.75 o 
   2  10   3       33.23       40.83     16.01 o 
   3  10   3      901.24      997.42     21.15 o 
   4  10   3     2004.19     1896.14     18.72 o 
   5  10   3     1257.28     1133.20     16.92 o 
   6  10   3     1691.34     1573.78     18.58 o 
   7  10   3       62.77       72.26     15.52 o 
   8  10   3     3364.26     3337.84     25.12 o 
   9  10   3      139.13      128.72     16.15 o 
  10  10   3      961.87      973.25     18.20 o 
  11  10   3        2.17       95.10     16.76 o 
  12  10   3      263.03      339.55     17.74 o 
  13  10   3      305.05      346.76     18.30 o 
  14  10   3       37.13       62.06     18.49 o 
  15  10   3      610.36      643.79     19.05 o 
  16  10   3      654.35      668.62     20.62 o 
  17  10   3      368.15      411.59     22.66 o 
  18  10   3      103.31       97.92     22.74 o 
 -18  11   3        0.86       32.89     19.63 o 
 -17  11   3      469.23      456.93     19.74 o 
 -16  11   3      598.67      625.05     19.89 o 
 -15  11   3       92.81       94.94     17.38 o 
 -14  11   3      549.49      512.61     18.16 o 
 -13  11   3      616.00      561.48     18.08 o 
 -12  11   3      840.18      842.46     19.97 o 
 -11  11   3     1035.52     1009.68     19.02 o 
 -10  11   3     2197.33     2218.62     20.99 o 
  -9  11   3        1.49       -1.96     15.43 o 
  -8  11   3     1039.50     1047.06     17.49 o 
  -7  11   3      186.68      174.41     16.12 o 
  -6  11   3       92.75       83.72     15.67 o 
  -5  11   3       18.75       37.99     15.94 o 
  -4  11   3      235.05      233.19     15.59 o 
  -3  11   3      807.78      860.69     18.14 o 
  -2  11   3      116.44      120.68     15.16 o 
  -1  11   3      900.64      901.21     16.85 o 
   0  11   3      251.74      311.89     15.79 o 
   1  11   3      558.77      542.81     15.89 o 
   2  11   3      969.12      951.56     16.62 o 
   3  11   3       27.84       51.54     15.20 o 
   4  11   3       46.02       59.48     14.65 o 
   5  11   3       35.11       50.08     16.18 o 
   6  11   3        2.85       15.44     15.23 o 
   7  11   3      931.75      991.44     16.92 o 
   8  11   3        0.19       12.52     16.07 o 
   9  11   3     1722.02     1763.17     23.95 o 
  10  11   3       14.61       76.29     16.70 o 
  11  11   3      635.89      649.37     18.87 o 
  12  11   3      152.51      165.55     18.08 o 
  13  11   3       10.00       35.25     18.58 o 
  14  11   3       21.42       26.79     18.02 o 
  15  11   3      214.41      270.59     20.07 o 
  16  11   3       87.36      119.45     19.97 o 
  17  11   3      307.13      315.86     20.51 o 
 -16  12   3       72.45       70.70     19.38 o 
 -15  12   3      532.80      526.43     20.05 o 
 -14  12   3       13.19       25.15     17.83 o 
 -13  12   3       39.45       56.02     17.34 o 
 -12  12   3      522.80      524.13     19.22 o 
 -11  12   3      299.99      330.82     17.16 o 
 -10  12   3      890.64      877.76     18.05 o 
  -9  12   3      428.99      459.60     17.31 o 
  -8  12   3      269.25      278.47     17.10 o 
  -7  12   3        6.20       32.61     16.92 o 
  -6  12   3      407.06      460.57     16.37 o 
  -5  12   3      308.95      343.78     16.03 o 
  -4  12   3      809.77      751.90     16.77 o 
  -3  12   3       96.39       96.55     15.92 o 
  -2  12   3      191.98      233.84     16.45 o 
  -1  12   3        0.67       28.74     15.13 o 
   0  12   3      721.26      710.76     16.89 o 
   1  12   3     1365.90     1291.25     19.49 o 
   2  12   3      596.64      572.53     17.02 o 
   3  12   3      193.55      263.05     16.06 o 
   4  12   3      753.33      733.59     17.75 o 
   5  12   3     1136.88     1076.61     17.90 o 
   6  12   3       11.16       16.05     16.78 o 
   7  12   3      153.26      199.01     16.33 o 
   8  12   3      488.46      501.14     17.06 o 
   9  12   3      131.49      183.40     17.45 o 
  10  12   3     1035.28     1053.40     18.91 o 
  11  12   3       56.83       56.55     18.03 o 
  12  12   3        6.79        7.51     17.43 o 
  13  12   3      111.96      123.44     19.36 o 
  14  12   3       69.87      118.16     20.03 o 
  15  12   3        2.88       26.20     21.53 o 
 -15  13   3       32.76       41.03     19.86 o 
 -14  13   3       18.11       53.11     19.03 o 
 -13  13   3        0.01       14.10     18.19 o 
 -12  13   3      131.00      157.11     19.49 o 
 -11  13   3       93.69      110.10     18.29 o 
 -10  13   3      283.20      309.24     18.65 o 
  -9  13   3       25.93       36.14     17.56 o 
  -8  13   3        0.70       13.36     16.46 o 
  -7  13   3      274.00      280.73     17.08 o 
  -6  13   3      675.30      638.13     17.14 o 
  -5  13   3        0.36       50.72     16.21 o 
  -4  13   3      242.78      292.92     16.22 o 
  -3  13   3       45.44       57.53     16.92 o 
  -2  13   3      608.84      637.80     18.29 o 
  -1  13   3      121.22      139.84     16.93 o 
   0  13   3        1.88        4.98     16.38 o 
   1  13   3      317.23      304.81     17.75 o 
   2  13   3       15.76       31.69     16.88 o 
   3  13   3     1545.64     1526.47     22.77 o 
   4  13   3      935.57      887.47     17.86 o 
   5  13   3        2.15       49.32     16.67 o 
   6  13   3      151.80      169.68     17.20 o 
   7  13   3      116.68      123.85     16.68 o 
   8  13   3       51.65       73.68     16.93 o 
   9  13   3      219.36      219.22     17.83 o 
  10  13   3       11.56       18.38     17.58 o 
  11  13   3        0.55       38.54     18.32 o 
  12  13   3      192.84      195.37     18.92 o 
  13  13   3      314.53      315.96     19.55 o 
  14  13   3       14.24        8.66     21.66 o 
 -13  14   3       24.76       65.27     22.33 o 
 -12  14   3       71.57      102.31     19.86 o 
 -11  14   3       23.75       32.03     18.24 o 
 -10  14   3       24.14       59.17     17.88 o 
  -9  14   3       86.16       74.42     17.90 o 
  -8  14   3       35.36       39.98     17.39 o 
  -7  14   3       29.25       48.73     17.49 o 
  -6  14   3       15.63       34.77     17.45 o 
  -5  14   3        0.84       -5.10     17.18 o 
  -4  14   3       34.94       66.44     17.20 o 
  -3  14   3        8.90       11.76     16.74 o 
  -2  14   3      419.34      444.04     18.60 o 
  -1  14   3      342.70      364.41     17.62 o 
   0  14   3      231.89      242.67     18.20 o 
   1  14   3      371.44      376.76     18.94 o 
   2  14   3       17.08       31.66     16.92 o 
   3  14   3      495.38      463.93     18.34 o 
   4  14   3       27.50       37.36     17.61 o 
   5  14   3      173.77      171.05     16.94 o 
   6  14   3        0.52       -4.54     17.74 o 
   7  14   3      145.51      146.08     17.22 o 
   8  14   3      103.25      133.02     18.26 o 
   9  14   3       45.50       27.69     18.50 o 
  10  14   3      294.10      306.17     18.99 o 
  11  14   3       76.20       81.07     19.25 o 
  12  14   3       42.42       58.39     20.47 o 
 -10  15   3      419.91      459.34     19.52 o 
  -9  15   3       23.50       44.50     19.16 o 
  -8  15   3      646.91      674.30     20.69 o 
  -7  15   3      250.81      290.15     18.45 o 
  -6  15   3       99.02       97.61     18.52 o 
  -5  15   3       93.72      124.06     19.30 o 
  -4  15   3      191.63      188.07     18.35 o 
  -3  15   3       23.67       63.19     17.53 o 
  -2  15   3       27.31        7.21     17.82 o 
  -1  15   3      295.52      309.66     19.60 o 
   0  15   3      352.79      347.75     19.79 o 
   1  15   3        7.84        8.55     17.91 o 
   2  15   3      800.65      819.81     18.92 o 
   3  15   3      225.07      236.62     18.65 o 
   4  15   3       64.68       86.61     18.05 o 
   5  15   3       39.37       50.19     17.87 o 
   6  15   3        3.93       12.28     19.07 o 
   7  15   3      131.87      184.37     19.52 o 
   8  15   3       27.55       34.01     19.20 o 
   9  15   3      446.78      502.88     19.56 o 
  -7  16   3      174.49      177.04     20.32 o 
  -6  16   3      781.97      724.49     20.25 o 
  -5  16   3       32.49       36.02     19.44 o 
  -4  16   3       78.67       60.97     20.29 o 
  -3  16   3        2.85       18.05     18.54 o 
  -2  16   3       72.76       90.19     19.12 o 
  -1  16   3      125.22      127.90     24.12 o 
   0  16   3      248.57      239.83     21.99 o 
   1  16   3      623.93      621.66     21.00 o 
   2  16   3        2.01        4.63     19.21 o 
   3  16   3      194.57      180.54     19.46 o 
   4  16   3      252.60      263.46     20.25 o 
   5  16   3        0.67       35.51     21.95 o 
   6  16   3      139.11      150.55     20.46 o 
 -23   0   4       97.72      124.80     30.03 o 
 -22   0   4      312.14      326.36     27.76 o 
 -21   0   4       76.04       76.46     24.68 o 
 -20   0   4      214.36      214.79     23.88 o 
 -19   0   4       92.20       94.90     23.88 o 
 -18   0   4     2307.39     2248.08     28.84 o 
 -17   0   4     2157.36     2134.31     46.74 o 
 -16   0   4     1482.82     1384.72     27.57 o 
 -15   0   4     2072.46     2132.31     36.65 o 
 -14   0   4      556.14      623.21     97.61 o 
 -13   0   4      263.35      198.41     34.02 o 
 -12   0   4      111.60      407.72    191.84 o 
 -11   0   4      104.98      109.38     20.63 o 
 -10   0   4      304.44      391.29     20.55 o 
  -9   0   4     4230.81     3757.61     52.41 o 
  -8   0   4    14585.99    13794.02     69.32 o 
  -7   0   4     3825.82     3726.03     36.62 o 
  -6   0   4     6405.69     5918.16     42.58 o 
  -5   0   4    14529.45    14165.68    153.58 o 
  -4   0   4     4954.37     4444.80    158.47 o 
  -3   0   4     6779.75     7702.15    213.04 o 
  -2   0   4    15690.23    16291.67    206.30 o 
  -1   0   4    41937.18    41832.07    165.00 o 
   0   0   4      172.27      877.11    383.24 o 
   1   0   4    28000.68    26220.04    199.19 o 
   2   0   4    38432.67    35794.73    318.64 o 
   3   0   4    25704.10    25288.28    111.52 o 
   4   0   4    15695.70    14997.40    140.89 o 
   5   0   4       67.36        0.32     45.08 o 
   6   0   4        2.72      575.38    348.54 o 
   7   0   4     5095.05     5315.49    292.65 o 
   8   0   4     3144.18     3375.72     84.52 o 
   9   0   4     2529.69     2697.83     38.30 o 
  10   0   4     1789.14     1897.97     32.64 o 
  11   0   4    11088.47    11170.88     55.95 o 
  12   0   4      758.66      744.76     30.82 o 
  13   0   4     7321.03     7359.32     47.08 o 
  14   0   4       91.70      108.09     24.97 o 
  15   0   4       57.58       49.08     25.54 o 
  16   0   4       23.21       16.64     25.34 o 
  17   0   4       12.46       -8.02     27.03 o 
  18   0   4       11.33        1.26     26.33 o 
  19   0   4      140.84      138.91     27.86 o 
  20   0   4      309.62      330.48     30.69 o 
  21   0   4     1405.36     1480.85     35.12 o 
  22   0   4     1311.00     1319.58     42.84 o 
 -23   1   4        3.00        6.46     21.70 o 
 -22   1   4       44.05       51.68     19.53 o 
 -21   1   4       15.74       30.87     18.69 o 
 -20   1   4        0.53       -5.28     17.14 o 
 -19   1   4      474.67      458.56     17.03 o 
 -18   1   4        0.51       13.11     16.16 o 
 -17   1   4     3101.58     2977.81     41.07 o 
 -16   1   4      595.88      557.18     16.66 o 
 -15   1   4       82.40       68.07     15.70 o 
 -14   1   4        1.62       -1.26     14.48 o 
 -13   1   4       22.94       65.13     25.92 o 
 -12   1   4      370.10      385.37     14.96 o 
 -11   1   4     1389.97     1389.32     17.75 o 
 -10   1   4      365.34      341.42     14.56 o 
  -9   1   4     4499.61     4371.43     33.65 o 
  -8   1   4     4629.00     4778.15     25.74 o 
  -7   1   4    11991.18    11321.37     47.66 o 
  -6   1   4      148.24      182.41     30.40 o 
  -5   1   4     4025.73     3800.45     35.54 o 
  -4   1   4      498.04      591.58     37.73 o 
  -3   1   4    11932.61    12388.41     86.23 o 
  -2   1   4     3163.87     3554.51     30.94 o 
  -1   1   4     1617.01     1692.23     27.17 o 
   0   1   4      876.82      754.66     20.67 o 
   1   1   4     1198.34     1125.35     22.24 o 
   2   1   4     7728.89     7621.80     51.02 o 
   3   1   4     5931.67     5750.07     37.05 o 
   4   1   4     5569.42     5409.62     50.84 o 
   5   1   4     4685.64     4403.40     33.51 o 
   6   1   4       17.43      126.81     71.98 o 
   7   1   4     1353.01     1388.19     23.47 o 
   8   1   4     1545.94     1728.02     37.20 o 
   9   1   4     3093.77     3053.77     25.72 o 
  10   1   4     3511.52     3319.42     27.25 o 
  11   1   4        0.78       -3.31     17.11 o 
  12   1   4     4482.23     4408.69     26.37 o 
  13   1   4       24.15       38.89     17.71 o 
  14   1   4     1819.24     1857.57     21.34 o 
  15   1   4       20.99       10.12     17.65 o 
  16   1   4        2.55      -13.19     18.45 o 
  17   1   4        0.83       12.16     19.78 o 
  18   1   4      514.82      489.03     20.45 o 
  19   1   4        1.75        4.63     21.20 o 
  20   1   4      232.55      238.26     21.65 o 
  21   1   4      583.88      566.43     24.48 o 
  22   1   4     1190.21     1181.77     25.18 o 
 -23   2   4       72.59       77.34     20.19 o 
 -22   2   4        2.74        4.27     18.16 o 
 -21   2   4       57.10       79.32     18.39 o 
 -20   2   4       15.22       29.55     18.03 o 
 -19   2   4      292.30      300.29     17.89 o 
 -18   2   4     1230.60     1180.38     19.99 o 
 -17   2   4       86.97       78.73     16.99 o 
 -16   2   4     2120.59     1949.97     22.06 o 
 -15   2   4     2236.37     2208.68     25.44 o 
 -14   2   4      153.98      158.07     14.05 o 
 -13   2   4      306.51      312.21     14.97 o 
 -12   2   4      378.91      385.74     14.55 o 
 -11   2   4       73.25       73.59     13.82 o 
 -10   2   4     2112.74     1994.97     20.46 o 
  -9   2   4     1562.98     1530.85     18.55 o 
  -8   2   4     2564.36     2239.24     20.65 o 
  -7   2   4     2707.60     2858.14     28.92 o 
  -6   2   4      337.45      277.00     37.94 o 
  -5   2   4     2233.98     2207.15     23.80 o 
  -4   2   4     3662.66     3631.93     26.10 o 
  -3   2   4      285.22      261.21     16.52 o 
  -2   2   4    15956.34    16749.21     81.40 o 
  -1   2   4     5433.10     5364.18     34.56 o 
   0   2   4      229.25      361.93     74.88 o 
   1   2   4     3743.61     4143.62     30.36 o 
   2   2   4       41.89       16.18     16.70 o 
   3   2   4     4588.95     4601.31     31.65 o 
   4   2   4     1447.61     1306.92     22.59 o 
   5   2   4     5862.94     5801.23     38.52 o 
   6   2   4     3637.83     3487.57     33.10 o 
   7   2   4       58.68       21.09     17.85 o 
   8   2   4      610.39      566.33     19.10 o 
   9   2   4       12.98        3.91     16.39 o 
  10   2   4      486.27      502.71     17.33 o 
  11   2   4      449.80      424.67     18.06 o 
  12   2   4       16.37       17.50     16.57 o 
  13   2   4     1598.08     1490.18     20.37 o 
  14   2   4      237.24      231.37     18.11 o 
  15   2   4     1186.87     1159.91     20.54 o 
  16   2   4      170.77      156.61     18.57 o 
  17   2   4      521.26      499.74     19.48 o 
  18   2   4        2.20       13.28     19.25 o 
  19   2   4       89.34       89.44     19.71 o 
  20   2   4        7.02       -0.22     20.76 o 
  21   2   4      452.80      422.92     24.01 o 
  22   2   4      210.22      206.14     23.23 o 
 -23   3   4      254.35      250.92     19.93 o 
 -22   3   4        2.52       10.81     18.85 o 
 -21   3   4      309.90      314.82     18.24 o 
 -20   3   4      541.32      574.41     17.94 o 
 -19   3   4       78.92       70.61     16.89 o 
 -18   3   4     1578.55     1587.67     20.86 o 
 -17   3   4      192.28      159.57     15.72 o 
 -16   3   4     1479.07     1350.61     17.37 o 
 -15   3   4     3682.12     3383.36     36.78 o 
 -14   3   4     1617.11     1568.68     17.61 o 
 -13   3   4     1280.21     1246.29     17.12 o 
 -12   3   4       12.69       -6.74     13.78 o 
 -11   3   4        1.51        2.40     13.90 o 
 -10   3   4      969.27      960.02     16.81 o 
  -9   3   4     3098.00     3040.23     21.45 o 
  -8   3   4        1.40       -3.13     14.80 o 
  -7   3   4     1128.54     1163.73     18.52 o 
  -6   3   4     4430.80     4584.83     26.07 o 
  -5   3   4     2282.50     2212.28     24.53 o 
  -4   3   4      883.22      951.99     19.26 o 
  -3   3   4     1880.70     1922.45     23.15 o 
  -2   3   4     1394.19     1372.60     20.56 o 
  -1   3   4    12749.96    12758.82     93.54 o 
   0   3   4       44.02       55.49     15.52 o 
   1   3   4     9156.35     9389.64     62.85 o 
   2   3   4       14.22       25.32     16.41 o 
   3   3   4       67.40       61.71     16.69 o 
   4   3   4     7682.46     7736.31     60.34 o 
   5   3   4     1236.54     1365.49     21.90 o 
   6   3   4     2251.48     2315.65     22.60 o 
   7   3   4     1469.96     1437.59     21.60 o 
   8   3   4     1302.31     1199.17     20.47 o 
   9   3   4     1053.21      979.57     19.23 o 
  10   3   4      259.32      299.92     17.61 o 
  11   3   4      566.00      542.81     17.50 o 
  12   3   4       60.32       58.26     17.60 o 
  13   3   4      406.82      403.44     18.13 o 
  14   3   4     2640.28     2553.49     23.22 o 
  15   3   4      220.85      209.86     19.12 o 
  16   3   4     1709.60     1613.09     21.91 o 
  17   3   4      193.33      159.68     19.14 o 
  18   3   4        0.75        8.89     19.10 o 
  19   3   4      135.97      125.53     19.81 o 
  20   3   4      163.84      191.53     22.49 o 
  21   3   4        5.25        7.43     22.93 o 
 -23   4   4       89.14       82.46     20.31 o 
 -22   4   4        5.73        8.19     18.81 o 
 -21   4   4      161.92      165.85     18.24 o 
 -20   4   4       54.72       48.19     17.43 o 
 -19   4   4     1189.02     1133.72     19.04 o 
 -18   4   4      884.29      873.64     23.35 o 
 -17   4   4       86.18       72.96     16.68 o 
 -16   4   4       33.16       15.79     15.68 o 
 -15   4   4     1316.70     1203.34     17.53 o 
 -14   4   4      137.56      158.64     15.45 o 
 -13   4   4        2.23        4.49     14.28 o 
 -12   4   4      376.63      422.65     17.91 o 
 -11   4   4     1278.81     1130.10     17.31 o 
 -10   4   4       90.33      130.54     14.33 o 
  -9   4   4     5422.58     5094.91     44.71 o 
  -8   4   4       44.47       29.42     14.69 o 
  -7   4   4       53.12       57.04     15.09 o 
  -6   4   4       35.64      174.56     48.65 o 
  -5   4   4      449.99      479.52     25.22 o 
  -4   4   4       88.50       72.67     16.29 o 
  -3   4   4       86.62       77.28     15.71 o 
  -2   4   4    10455.37    10519.46     45.63 o 
  -1   4   4     1333.12     1309.77     19.07 o 
   0   4   4     7282.04     7433.29     39.34 o 
   1   4   4     7890.69     7740.41     48.44 o 
   2   4   4     1311.24     1349.45     21.22 o 
   3   4   4       46.40       57.79     16.41 o 
   4   4   4     5567.78     5739.70     34.67 o 
   5   4   4     8773.21     8839.29     79.77 o 
   6   4   4        8.79       16.04     15.54 o 
   7   4   4     1740.98     1799.01     21.29 o 
   8   4   4     3947.29     3911.91     42.75 o 
   9   4   4       15.96       18.70     15.73 o 
  10   4   4     2761.09     2601.29     22.33 o 
  11   4   4      749.72      720.37     17.51 o 
  12   4   4       28.41       35.11     16.07 o 
  13   4   4       16.36       -1.85     16.66 o 
  14   4   4     1272.41     1241.84     19.70 o 
  15   4   4       77.19       97.96     18.05 o 
  16   4   4        2.35       13.15     18.42 o 
  17   4   4       87.96       79.16     18.65 o 
  18   4   4        4.35        5.91     18.74 o 
  19   4   4       30.41       21.09     19.46 o 
  20   4   4      611.28      615.91     21.71 o 
  21   4   4       56.63       62.24     22.36 o 
 -22   5   4      371.19      365.01     20.54 o 
 -21   5   4       86.80       97.61     18.51 o 
 -20   5   4       82.55       77.35     17.65 o 
 -19   5   4      121.90      129.90     17.65 o 
 -18   5   4      380.60      368.46     16.74 o 
 -17   5   4      939.52      881.82     17.97 o 
 -16   5   4      272.34      261.11     16.42 o 
 -15   5   4      583.63      549.72     16.79 o 
 -14   5   4      812.47      862.20     16.66 o 
 -13   5   4      298.59      254.96     15.89 o 
 -12   5   4     1283.66     1238.86     17.12 o 
 -11   5   4        8.28      -11.25     14.63 o 
 -10   5   4     1302.25     1199.53     18.90 o 
  -9   5   4      468.70      464.78     14.58 o 
  -8   5   4      356.77      317.88     14.50 o 
  -7   5   4     1474.32     1385.23     17.64 o 
  -6   5   4     2238.99     2389.85     21.70 o 
  -5   5   4     1378.08     1373.09     18.14 o 
  -4   5   4        1.62       14.36     14.73 o 
  -3   5   4     1411.11     1431.12     19.22 o 
  -2   5   4      361.47      265.15     16.25 o 
  -1   5   4     2892.45     2728.93     22.99 o 
   0   5   4     5061.09     4797.27     26.43 o 
   1   5   4       36.83       63.94     17.41 o 
   2   5   4     2350.19     2233.81     20.99 o 
   3   5   4     1785.49     1907.11     19.98 o 
   4   5   4      553.73      676.58     17.12 o 
   5   5   4     4387.66     4264.73     48.19 o 
   6   5   4      467.85      453.73     16.32 o 
   7   5   4     3967.90     3903.73     23.97 o 
   8   5   4        1.23      -10.44     14.75 o 
   9   5   4     2508.81     2430.55     21.03 o 
  10   5   4     1238.73     1152.34     18.38 o 
  11   5   4       80.73       90.46     16.09 o 
  12   5   4      242.29      258.91     17.24 o 
  13   5   4       48.08       61.69     16.63 o 
  14   5   4     1006.34      923.39     19.27 o 
  15   5   4      924.46      844.41     19.92 o 
  16   5   4      446.32      422.31     19.91 o 
  17   5   4      464.64      471.80     19.62 o 
  18   5   4       19.73       30.06     19.34 o 
  19   5   4      438.11      426.26     20.58 o 
  20   5   4        9.54       18.27     21.37 o 
  21   5   4        9.11        3.98     22.89 o 
 -22   6   4      252.06      239.01     19.89 o 
 -21   6   4       91.58      114.91     19.27 o 
 -20   6   4      396.94      380.78     18.74 o 
 -19   6   4       34.34       32.80     17.98 o 
 -18   6   4      372.53      353.52     17.75 o 
 -17   6   4       20.98        4.47     15.70 o 
 -16   6   4      440.44      447.47     17.12 o 
 -15   6   4      690.35      701.41     17.17 o 
 -14   6   4      859.03      852.27     17.03 o 
 -13   6   4     2596.23     2496.90     20.79 o 
 -12   6   4      527.91      501.94     15.74 o 
 -11   6   4     3232.13     2992.84     34.32 o 
 -10   6   4      414.05      359.29     14.67 o 
  -9   6   4      111.45      111.13     14.53 o 
  -8   6   4      340.60      329.31     15.48 o 
  -7   6   4        5.61       20.08     15.37 o 
  -6   6   4     1709.24     1706.75     18.00 o 
  -5   6   4      902.05      935.76     17.17 o 
  -4   6   4     5030.98     4718.59     24.34 o 
  -3   6   4     6481.45     6403.29     27.56 o 
  -2   6   4      127.45       87.15     14.52 o 
  -1   6   4     2426.07     2361.87     20.82 o 
   0   6   4       99.06      119.86     14.87 o 
   1   6   4      946.72      802.95     18.73 o 
   2   6   4      206.78      259.21     16.23 o 
   3   6   4     1503.01     1412.64     18.01 o 
   4   6   4       95.75       66.63     14.97 o 
   5   6   4     3200.34     3239.06     33.51 o 
   6   6   4     3066.76     3005.38     25.62 o 
   7   6   4      313.16      324.44     16.78 o 
   8   6   4     1276.23     1190.19     18.31 o 
   9   6   4      218.88      172.19     15.24 o 
  10   6   4       16.47        0.61     17.31 o 
  11   6   4      268.26      233.99     17.77 o 
  12   6   4     3402.87     3096.52     36.51 o 
  13   6   4       15.48        8.51     17.36 o 
  14   6   4      700.07      676.90     19.44 o 
  15   6   4     1535.35     1489.15     23.75 o 
  16   6   4     1290.87     1257.10     20.38 o 
  17   6   4      222.52      237.35     18.96 o 
  18   6   4      916.44      924.43     21.84 o 
  19   6   4      313.38      336.27     22.35 o 
  20   6   4       36.22       22.20     21.43 o 
 -21   7   4      933.06      931.34     22.38 o 
 -20   7   4       12.59       20.45     19.82 o 
 -19   7   4      269.06      284.21     18.14 o 
 -18   7   4       45.90       39.02     16.99 o 
 -17   7   4      139.20      146.08     17.23 o 
 -16   7   4      393.25      353.35     17.31 o 
 -15   7   4     1911.78     1786.66     24.61 o 
 -14   7   4     1209.98     1184.89     17.14 o 
 -13   7   4      210.49      187.26     16.00 o 
 -12   7   4     4672.55     4405.38     56.88 o 
 -11   7   4     1100.49     1063.13     17.06 o 
 -10   7   4     2647.98     2648.33     31.11 o 
  -9   7   4      364.14      408.20     19.70 o 
  -8   7   4     1341.36     1312.98     23.41 o 
  -7   7   4       11.96       12.68     14.28 o 
  -6   7   4     1320.48     1224.47     16.53 o 
  -5   7   4     2821.64     2637.52     19.93 o 
  -4   7   4     1477.75     1525.29     17.75 o 
  -3   7   4     3796.12     3476.79     23.18 o 
  -2   7   4    10032.09     9993.80     83.93 o 
  -1   7   4      973.41      996.56     16.59 o 
   0   7   4     3304.30     3139.73     21.94 o 
   1   7   4     2044.21     1907.39     18.57 o 
   2   7   4     2952.69     2749.28     26.91 o 
   3   7   4      191.72      185.24     15.16 o 
   4   7   4     2662.59     2553.77     26.72 o 
   5   7   4     4399.65     4113.66     30.81 o 
   6   7   4      145.77      169.25     14.79 o 
   7   7   4     1505.78     1435.49     18.54 o 
   8   7   4     2896.26     2752.42     34.97 o 
   9   7   4      323.97      305.71     17.10 o 
  10   7   4       76.47       37.94     17.01 o 
  11   7   4     1128.92     1048.16     25.89 o 
  12   7   4       18.19       10.45     16.81 o 
  13   7   4      549.39      544.46     18.05 o 
  14   7   4     1819.90     1801.79     26.94 o 
  15   7   4      518.22      520.44     18.99 o 
  16   7   4      664.67      671.68     20.22 o 
  17   7   4      756.65      763.18     19.99 o 
  18   7   4       88.26       96.30     21.06 o 
  19   7   4      435.56      456.96     23.12 o 
  20   7   4       23.49       20.76     21.32 o 
 -20   8   4      260.29      242.66     19.00 o 
 -19   8   4       10.61       29.25     18.65 o 
 -18   8   4      434.49      461.18     19.28 o 
 -17   8   4       17.33       23.20     18.03 o 
 -16   8   4      712.55      703.96     18.58 o 
 -15   8   4      427.09      414.20     17.33 o 
 -14   8   4     1356.82     1216.49     18.26 o 
 -13   8   4     1615.65     1529.90     20.59 o 
 -12   8   4      192.18      192.92     16.62 o 
 -11   8   4     2070.18     2027.75     24.10 o 
 -10   8   4       91.05      110.41     14.54 o 
  -9   8   4      122.13      108.92     17.01 o 
  -8   8   4      380.62      345.53     15.58 o 
  -7   8   4       55.35       46.27     15.09 o 
  -6   8   4      377.34      333.45     15.38 o 
  -5   8   4      434.10      435.34     15.51 o 
  -4   8   4     2258.40     2197.54     19.00 o 
  -3   8   4     2849.08     2643.98     22.43 o 
  -2   8   4      543.47      540.37     15.37 o 
  -1   8   4     1647.90     1514.13     17.98 o 
   0   8   4       59.53       55.77     14.15 o 
   1   8   4     1305.31     1379.77     16.83 o 
   2   8   4      205.43      201.42     16.07 o 
   3   8   4     1220.28     1236.12     17.68 o 
   4   8   4     2044.73     1894.01     19.79 o 
   5   8   4      520.05      516.06     16.79 o 
   6   8   4     2581.63     2468.66     19.55 o 
   7   8   4        6.44       11.12     14.98 o 
   8   8   4      192.66      191.74     15.62 o 
   9   8   4       66.60       73.29     16.28 o 
  10   8   4       93.12      132.38     23.70 o 
  11   8   4      122.93      129.87     19.27 o 
  12   8   4      142.89      145.52     18.70 o 
  13   8   4     1241.96     1141.71     19.42 o 
  14   8   4      114.87      100.22     17.11 o 
  15   8   4      345.09      340.12     19.03 o 
  16   8   4      188.02      213.77     19.75 o 
  17   8   4        0.39        0.21     20.20 o 
  18   8   4      381.37      399.07     22.31 o 
  19   8   4      189.44      204.20     22.80 o 
 -20   9   4        8.21       17.88     19.80 o 
 -19   9   4      154.91      127.34     19.10 o 
 -18   9   4        0.19        5.54     18.25 o 
 -17   9   4      631.01      629.15     19.03 o 
 -16   9   4       24.15       34.59     17.93 o 
 -15   9   4       38.05       43.97     17.49 o 
 -14   9   4      114.28      100.39     16.56 o 
 -13   9   4        4.15       13.85     16.81 o 
 -12   9   4      896.90      839.60     17.38 o 
 -11   9   4      189.05      194.14     16.20 o 
 -10   9   4      231.78      196.91     16.61 o 
  -9   9   4       54.83       50.73     15.49 o 
  -8   9   4      364.28      348.53     15.72 o 
  -7   9   4      327.97      319.80     15.48 o 
  -6   9   4      165.85      162.70     14.95 o 
  -5   9   4       60.73       54.23     14.82 o 
  -4   9   4       65.83       68.03     15.08 o 
  -3   9   4      654.57      673.38     17.17 o 
  -2   9   4      453.01      455.73     16.29 o 
  -1   9   4      518.25      493.59     15.63 o 
   0   9   4      126.55       87.77     14.28 o 
   1   9   4      116.78       99.56     15.81 o 
   2   9   4     2441.47     2270.03     20.76 o 
   3   9   4      576.40      563.19     15.89 o 
   4   9   4     1484.68     1453.50     18.08 o 
   5   9   4      130.11      127.46     14.94 o 
   6   9   4       10.31       12.35     15.32 o 
   7   9   4      215.90      246.92     15.92 o 
   8   9   4     1948.39     1877.04     26.20 o 
   9   9   4        0.31       -2.51     15.53 o 
  10   9   4      130.06      117.88     16.26 o 
  11   9   4       73.26       57.06     16.43 o 
  12   9   4      792.33      730.95     18.10 o 
  13   9   4      126.25      112.17     18.73 o 
  14   9   4      191.44      205.75     19.23 o 
  15   9   4      109.41      105.47     20.90 o 
  16   9   4      443.91      525.78     21.83 o 
  17   9   4       13.32        6.71     19.94 o 
  18   9   4       37.26       35.06     22.03 o 
 -19  10   4        0.96       11.64     18.94 o 
 -18  10   4      523.87      528.83     21.11 o 
 -17  10   4       49.36       58.65     17.94 o 
 -16  10   4      143.85      153.47     17.47 o 
 -15  10   4        2.05       11.94     17.64 o 
 -14  10   4       40.19       25.13     16.56 o 
 -13  10   4      435.97      402.86     18.07 o 
 -12  10   4       82.53       81.59     17.22 o 
 -11  10   4     1311.36     1328.75     18.24 o 
 -10  10   4      277.39      237.42     16.86 o 
  -9  10   4       89.40       85.03     16.35 o 
  -8  10   4       42.40       38.20     15.09 o 
  -7  10   4      540.55      494.81     16.52 o 
  -6  10   4       55.29       54.02     15.16 o 
  -5  10   4        2.04       17.24     14.97 o 
  -4  10   4     2001.80     1954.87     18.43 o 
  -3  10   4     3505.37     3300.56     60.00 o 
  -2  10   4      665.09      652.13     16.52 o 
  -1  10   4     1525.60     1487.16     17.81 o 
   0  10   4      279.03      284.88     15.63 o 
   1  10   4     1332.24     1264.27     19.71 o 
   2  10   4     1000.47      954.87     16.54 o 
   3  10   4     1431.95     1364.01     17.47 o 
   4  10   4        0.14        6.07     14.99 o 
   5  10   4      326.78      325.86     16.15 o 
   6  10   4      275.83      264.58     16.25 o 
   7  10   4      235.17      227.99     16.38 o 
   8  10   4       13.14       25.70     16.13 o 
   9  10   4      872.34      830.82     17.27 o 
  10  10   4      157.77      159.76     16.67 o 
  11  10   4      389.52      400.43     17.17 o 
  12  10   4        4.23       -2.81     16.81 o 
  13  10   4       99.50       97.50     20.33 o 
  14  10   4      213.14      256.26     19.45 o 
  15  10   4        2.71        3.15     18.73 o 
  16  10   4       15.77       20.03     20.82 o 
  17  10   4       75.45       75.61     20.59 o 
 -17  11   4        7.36       30.63     19.57 o 
 -16  11   4        0.39       21.92     18.30 o 
 -15  11   4        0.55       19.14     18.39 o 
 -14  11   4      558.11      530.90     18.35 o 
 -13  11   4       11.40        4.84     18.39 o 
 -12  11   4      567.94      567.58     17.21 o 
 -11  11   4       82.39       69.68     17.34 o 
 -10  11   4      540.86      523.83     17.26 o 
  -9  11   4       18.01       18.47     15.69 o 
  -8  11   4        0.44        1.34     15.62 o 
  -7  11   4      874.79      829.93     17.04 o 
  -6  11   4      476.64      451.89     16.64 o 
  -5  11   4      776.32      747.38     17.74 o 
  -4  11   4     1332.43     1353.76     18.63 o 
  -3  11   4      182.55      197.27     16.35 o 
  -2  11   4     1789.81     1750.35     22.01 o 
  -1  11   4      102.40      106.62     15.92 o 
   0  11   4       42.43       46.13     15.33 o 
   1  11   4      221.65      237.66     16.56 o 
   2  11   4      196.74      174.57     15.42 o 
   3  11   4       31.46       44.78     15.33 o 
   4  11   4      235.39      259.90     15.69 o 
   5  11   4        1.20        1.28     15.94 o 
   6  11   4       16.39       24.41     16.99 o 
   7  11   4      735.88      779.65     17.59 o 
   8  11   4      806.77      785.35     17.79 o 
   9  11   4      216.80      251.46     17.26 o 
  10  11   4       36.68       38.05     16.75 o 
  11  11   4        5.28       10.62     17.31 o 
  12  11   4       24.32       37.85     16.72 o 
  13  11   4       56.85       64.40     19.98 o 
  14  11   4       86.45      106.44     18.15 o 
  15  11   4      152.61      157.85     20.66 o 
  16  11   4       90.49       98.18     20.22 o 
 -16  12   4      152.62      163.31     20.46 o 
 -15  12   4      196.57      196.88     18.75 o 
 -14  12   4      101.25       99.03     18.84 o 
 -13  12   4     1014.40     1011.41     19.63 o 
 -12  12   4      212.69      213.94     17.69 o 
 -11  12   4     1025.92     1013.45     20.05 o 
 -10  12   4        7.06       11.15     16.94 o 
  -9  12   4     1120.26     1183.23     18.25 o 
  -8  12   4      157.54      162.62     17.35 o 
  -7  12   4       31.50       48.25     16.21 o 
  -6  12   4       24.21       26.17     15.36 o 
  -5  12   4      235.92      251.88     16.53 o 
  -4  12   4      426.40      447.00     17.58 o 
  -3  12   4     1328.23     1280.67     18.21 o 
  -2  12   4       46.85       57.43     16.37 o 
  -1  12   4     1859.21     1755.10     18.41 o 
   0  12   4      330.69      339.39     17.32 o 
   1  12   4     1487.05     1432.98     21.15 o 
   2  12   4        0.61        0.63     15.54 o 
   3  12   4       31.72       50.27     16.31 o 
   4  12   4      450.41      469.55     17.22 o 
   5  12   4       12.52       28.04     15.81 o 
   6  12   4      477.59      510.15     16.46 o 
   7  12   4      223.65      243.98     17.49 o 
   8  12   4      829.74      838.09     18.56 o 
   9  12   4      545.23      532.45     19.89 o 
  10  12   4      556.79      601.85     20.41 o 
  11  12   4      407.32      403.77     18.90 o 
  12  12   4       11.44       10.34     17.81 o 
  13  12   4      244.69      229.81     19.34 o 
  14  12   4      512.68      513.33     21.64 o 
  15  12   4        1.55       25.84     21.41 o 
 -14  13   4      527.05      552.32     20.07 o 
 -13  13   4      112.22      112.60     18.95 o 
 -12  13   4      445.89      437.98     21.61 o 
 -11  13   4      215.08      207.55     18.99 o 
 -10  13   4     1604.34     1587.99     20.25 o 
  -9  13   4      119.67      118.99     18.59 o 
  -8  13   4      573.93      570.28     17.91 o 
  -7  13   4     1523.69     1485.42     18.96 o 
  -6  13   4      411.57      416.96     16.78 o 
  -5  13   4      733.98      728.06     17.57 o 
  -4  13   4     1561.81     1481.26     19.41 o 
  -3  13   4      170.70      177.43     18.68 o 
  -2  13   4      989.07      987.14     21.86 o 
  -1  13   4      221.06      238.63     17.40 o 
   0  13   4     2651.68     2521.43     24.74 o 
   1  13   4       63.30       76.90     18.63 o 
   2  13   4     1567.15     1526.60     18.49 o 
   3  13   4      446.79      461.88     18.20 o 
   4  13   4      295.61      307.57     17.49 o 
   5  13   4     1516.56     1448.24     19.62 o 
   6  13   4       25.18       38.28     18.33 o 
   7  13   4      436.46      438.19     18.91 o 
   8  13   4      170.57      183.87     17.84 o 
   9  13   4     1762.96     1799.90     26.74 o 
  10  13   4      219.85      185.06     20.09 o 
  11  13   4      121.58      129.17     19.71 o 
  12  13   4      355.42      329.38     19.65 o 
  13  13   4      425.73      437.53     21.45 o 
 -12  14   4       28.66       26.46     22.15 o 
 -11  14   4      267.93      283.08     19.48 o 
 -10  14   4        0.19       -3.23     18.84 o 
  -9  14   4     1483.73     1478.39     20.72 o 
  -8  14   4      207.58      231.97     18.33 o 
  -7  14   4        6.53        4.91     17.55 o 
  -6  14   4      314.14      300.73     17.61 o 
  -5  14   4     1653.61     1573.11     20.05 o 
  -4  14   4       38.38       40.94     17.84 o 
  -3  14   4      352.92      352.87     18.29 o 
  -2  14   4      434.70      438.10     18.77 o 
  -1  14   4      475.06      498.87     18.36 o 
   0  14   4      563.60      599.87     19.63 o 
   1  14   4     1424.93     1347.39     19.59 o 
   2  14   4        3.52        5.13     17.06 o 
   3  14   4      350.18      312.44     18.26 o 
   4  14   4      396.55      383.70     18.91 o 
   5  14   4        2.59        6.24     18.41 o 
   6  14   4      287.70      289.20     18.64 o 
   7  14   4       63.69       56.64     18.55 o 
   8  14   4     1400.94     1417.37     24.46 o 
   9  14   4        4.17       -5.26     19.27 o 
  10  14   4      885.58      877.74     21.05 o 
  11  14   4      120.33      108.74     20.27 o 
 -10  15   4      205.53      203.40     21.05 o 
  -9  15   4       61.05       74.80     18.78 o 
  -8  15   4      234.34      253.01     19.40 o 
  -7  15   4       22.28       34.53     18.39 o 
  -6  15   4      234.51      219.90     18.34 o 
  -5  15   4       63.79       80.35     18.82 o 
  -4  15   4      325.22      338.39     18.75 o 
  -3  15   4       39.20       41.31     18.23 o 
  -2  15   4      134.94      149.24     18.00 o 
  -1  15   4      289.14      308.87     20.60 o 
   0  15   4      719.60      754.90     20.26 o 
   1  15   4      109.04      140.13     18.05 o 
   2  15   4       29.77       26.02     17.89 o 
   3  15   4       17.37       35.62     19.28 o 
   4  15   4      246.74      258.69     18.71 o 
   5  15   4      172.02      196.54     18.52 o 
   6  15   4       32.66       21.70     18.88 o 
   7  15   4      336.18      360.36     19.60 o 
   8  15   4       60.65       71.70     19.17 o 
  -6  16   4      150.58      174.46     19.84 o 
  -5  16   4      147.77      127.46     19.35 o 
  -4  16   4      142.92      159.52     19.32 o 
  -3  16   4      152.30      139.07     19.52 o 
  -2  16   4        0.51       -1.25     18.50 o 
  -1  16   4      117.81      146.50     22.69 o 
   0  16   4       11.84       28.38     20.65 o 
   1  16   4       81.70       91.52     19.47 o 
   2  16   4      100.53      113.47     19.47 o 
   3  16   4       44.27       50.00     20.55 o 
   4  16   4       23.44       21.49     18.87 o 
 -23   1   5        0.16       12.06     20.25 o 
 -22   1   5       96.08      100.51     20.98 o 
 -21   1   5      281.11      311.95     18.33 o 
 -20   1   5      163.85      177.75     17.44 o 
 -19   1   5      367.25      386.69     16.56 o 
 -18   1   5      499.88      476.11     17.10 o 
 -17   1   5      276.14      307.03     16.45 o 
 -16   1   5      698.61      684.61     16.86 o 
 -15   1   5      172.65      174.64     15.68 o 
 -14   1   5      222.68      310.11     15.06 o 
 -13   1   5      144.70      151.21     14.53 o 
 -12   1   5      306.56      309.63     13.92 o 
 -11   1   5      827.94      826.68     15.87 o 
 -10   1   5       68.12      141.39     13.92 o 
  -9   1   5     1973.81     1695.29     18.70 o 
  -8   1   5      918.66      927.23     17.22 o 
  -7   1   5     2734.02     2620.12     22.23 o 
  -6   1   5      793.44      994.52     18.37 o 
  -5   1   5      465.39      643.69     17.87 o 
  -4   1   5      126.08       78.61     16.30 o 
  -3   1   5     1943.15     1968.22     23.18 o 
  -2   1   5     3090.52     3494.73     32.14 o 
  -1   1   5     2461.82     2739.80     29.45 o 
   0   1   5     3415.34     4031.14     30.30 o 
   1   1   5       97.40      220.47     19.25 o 
   2   1   5      432.78      377.09     18.59 o 
   3   1   5     2926.51     2871.35     27.97 o 
   4   1   5     1592.18     1750.03     26.31 o 
   5   1   5     1136.44     1463.92     26.59 o 
   6   1   5       40.35       86.69     18.80 o 
   7   1   5       17.42       96.95     19.80 o 
   8   1   5      596.78      558.56     20.73 o 
   9   1   5        6.05       50.86     19.45 o 
  10   1   5      379.10      375.07     19.39 o 
  11   1   5      164.48      189.33     18.83 o 
  12   1   5     1858.09     1711.27     25.31 o 
  13   1   5      670.79      697.23     20.60 o 
  14   1   5      344.39      377.91     21.55 o 
  15   1   5       80.25       94.50     20.33 o 
  16   1   5       90.22      108.74     21.80 o 
  17   1   5       23.72       43.02     21.26 o 
  18   1   5      400.30      384.44     23.12 o 
  19   1   5      167.96      137.22     23.29 o 
  20   1   5      765.25      789.49     25.86 o 
  21   1   5       59.08       76.11     25.81 o 
 -23   2   5        3.44       51.12     18.92 o 
 -22   2   5      147.68      163.16     18.61 o 
 -21   2   5       32.26       35.31     17.53 o 
 -20   2   5      208.94      190.89     18.60 o 
 -19   2   5       58.10       71.02     17.71 o 
 -18   2   5      644.73      654.96     18.10 o 
 -17   2   5      245.94      274.08     15.41 o 
 -16   2   5      122.01      173.68     15.30 o 
 -15   2   5     1418.92     1413.52     17.72 o 
 -14   2   5       57.52       89.34     15.53 o 
 -13   2   5      571.66      725.28     15.88 o 
 -12   2   5        4.22       11.36     14.16 o 
 -11   2   5       62.75       71.03     14.05 o 
 -10   2   5     1571.03     1669.33     17.66 o 
  -9   2   5       16.48       33.72     14.57 o 
  -8   2   5     7140.37     7047.51     29.95 o 
  -7   2   5     1989.40     1971.28     20.02 o 
  -6   2   5     5930.35     5756.66     28.95 o 
  -5   2   5     4532.20     4641.31     30.62 o 
  -4   2   5      592.59     1100.22    114.91 o 
  -3   2   5      210.12      233.70     17.47 o 
  -2   2   5       12.33      183.75     19.58 o 
  -1   2   5        6.66        7.17     15.74 o 
   0   2   5     4222.60     4572.44     34.77 o 
   1   2   5     2287.41     2028.26     26.16 o 
   2   2   5    18516.15    17990.46     86.93 o 
   3   2   5       90.12      275.80     32.70 o 
   4   2   5     4245.39     4017.76     41.51 o 
   5   2   5     1076.17     1179.65     21.68 o 
   6   2   5     1262.53     1575.87     42.38 o 
   7   2   5      290.92      347.02     20.07 o 
   8   2   5      651.53      702.65     19.23 o 
   9   2   5       20.09       19.94     17.57 o 
  10   2   5       74.97       67.18     18.27 o 
  11   2   5     3329.15     3156.78     26.30 o 
  12   2   5      682.81      639.36     21.32 o 
  13   2   5      125.07      216.33     19.86 o 
  14   2   5      918.63      949.39     21.49 o 
  15   2   5      371.77      382.53     20.28 o 
  16   2   5      145.47      167.40     20.17 o 
  17   2   5      105.75      119.77     20.49 o 
  18   2   5      192.30      186.03     21.52 o 
  19   2   5      113.10      116.93     22.62 o 
  20   2   5      138.04      140.05     24.26 o 
  21   2   5     1091.06     1095.79     27.51 o 
 -23   3   5      414.23      397.90     21.22 o 
 -22   3   5       92.10       82.24     19.12 o 
 -21   3   5      278.69      268.29     18.64 o 
 -20   3   5       93.72       80.65     17.63 o 
 -19   3   5     1657.17     1609.41     20.58 o 
 -18   3   5      363.74      343.93     16.86 o 
 -17   3   5     1786.20     1772.96     18.90 o 
 -16   3   5     1053.32     1061.05     18.71 o 
 -15   3   5      968.26      969.28     16.73 o 
 -14   3   5     5616.79     5286.93     53.09 o 
 -13   3   5        4.47        6.71     16.10 o 
 -12   3   5     2518.65     2575.81     25.60 o 
 -11   3   5      887.81      851.20     16.98 o 
 -10   3   5     1681.40     1642.15     18.53 o 
  -9   3   5     3366.44     3316.81     22.80 o 
  -8   3   5     2401.06     2586.87     20.50 o 
  -7   3   5    13019.60    12562.60     52.07 o 
  -6   3   5     5397.66     5267.18     30.67 o 
  -5   3   5    12931.30    12967.94     95.21 o 
  -4   3   5     4285.25     4665.10     60.52 o 
  -3   3   5     3428.13     3644.20     51.13 o 
  -2   3   5     4788.83     4781.76     36.16 o 
  -1   3   5       58.41       88.25     16.55 o 
   0   3   5     4759.38     4927.43     60.44 o 
   1   3   5     5808.65     5745.95     39.75 o 
   2   3   5     5356.95     5279.79     35.47 o 
   3   3   5    12980.82    12619.70    128.08 o 
   4   3   5      562.01      776.38     33.13 o 
   5   3   5     3227.95     3385.58     67.87 o 
   6   3   5        1.31      132.18     18.79 o 
   7   3   5     5806.16     5779.78     66.52 o 
   8   3   5      401.86      497.12     19.22 o 
   9   3   5       16.99       47.63     16.79 o 
  10   3   5     1583.41     1624.99     20.97 o 
  11   3   5       10.21        3.00     17.62 o 
  12   3   5      718.87      892.63     20.82 o 
  13   3   5     1059.16     1049.65     20.81 o 
  14   3   5        3.28       55.44     19.21 o 
  15   3   5      611.06      746.31     21.87 o 
  16   3   5      172.97      186.15     20.25 o 
  17   3   5      619.87      695.55     21.74 o 
  18   3   5       37.35       55.44     21.75 o 
  19   3   5      495.87      521.11     23.04 o 
  20   3   5      337.63      308.78     24.43 o 
  21   3   5        0.53       21.60     25.08 o 
 -22   4   5      481.11      453.19     19.86 o 
 -21   4   5       36.37       56.36     18.13 o 
 -20   4   5      587.99      589.78     18.34 o 
 -19   4   5      812.99      762.47     18.97 o 
 -18   4   5     1225.81     1197.43     19.67 o 
 -17   4   5      941.69      965.66     17.40 o 
 -16   4   5     2724.08     2643.54     22.70 o 
 -15   4   5     1012.09     1044.54     17.50 o 
 -14   4   5      272.39      313.66     15.48 o 
 -13   4   5     3187.07     3046.03     21.30 o 
 -12   4   5       47.61       53.13     14.60 o 
 -11   4   5      183.15      271.21     14.50 o 
 -10   4   5      780.57      816.34     15.97 o 
  -9   4   5      534.18      578.66     15.37 o 
  -8   4   5     2491.94     2908.07     52.38 o 
  -7   4   5      423.55      569.21     16.46 o 
  -6   4   5     7618.51     7509.48     64.09 o 
  -5   4   5     2694.03     2994.49     27.91 o 
  -4   4   5     5238.13     4801.79     49.98 o 
  -3   4   5     2764.73     2834.73     26.31 o 
  -2   4   5      488.29      649.70     21.91 o 
  -1   4   5     3877.78     3789.36     47.14 o 
   0   4   5     4704.69     4789.99     40.22 o 
   1   4   5      846.57      875.70     19.74 o 
   2   4   5     3784.15     3722.22     38.22 o 
   3   4   5     4601.17     4450.02     48.79 o 
   4   4   5     5100.76     4963.81     48.92 o 
   5   4   5     1787.67     1751.70     21.25 o 
   6   4   5    12594.20    12722.38    113.51 o 
   7   4   5      715.14      723.14     17.70 o 
   8   4   5      955.87      986.88     18.27 o 
   9   4   5     1533.89     1501.94     19.97 o 
  10   4   5        9.06       15.33     16.03 o 
  11   4   5      659.89      785.87     19.38 o 
  12   4   5      138.66      156.88     18.40 o 
  13   4   5      884.68      871.99     19.64 o 
  14   4   5      674.52      809.34     20.46 o 
  15   4   5     1813.50     1816.46     22.89 o 
  16   4   5     1289.91     1323.93     22.21 o 
  17   4   5       85.60      123.12     20.81 o 
  18   4   5      575.91      553.55     21.51 o 
  19   4   5      136.25      126.44     23.04 o 
  20   4   5       25.86       47.12     23.45 o 
  21   4   5      444.26      478.79     26.02 o 
 -22   5   5      174.73      192.35     20.55 o 
 -21   5   5      274.95      299.41     20.28 o 
 -20   5   5      970.49      948.34     19.94 o 
 -19   5   5      131.97      111.77     18.32 o 
 -18   5   5      983.11      982.76     18.28 o 
 -17   5   5     1126.76     1105.96     19.36 o 
 -16   5   5      160.55      160.05     16.14 o 
 -15   5   5     2377.37     2351.17     19.60 o 
 -14   5   5      319.92      311.74     15.33 o 
 -13   5   5      259.79      365.23     15.64 o 
 -12   5   5     1154.34     1126.67     17.26 o 
 -11   5   5     1222.63     1214.48     17.08 o 
 -10   5   5     2948.77     2919.88     20.18 o 
  -9   5   5      947.71      992.19     16.78 o 
  -8   5   5     1368.21     1361.19     17.52 o 
  -7   5   5      261.06      495.82     20.52 o 
  -6   5   5      648.32      784.66     18.20 o 
  -5   5   5     1066.59      953.28     18.96 o 
  -4   5   5       90.90       85.19     15.20 o 
  -3   5   5     2103.77     2051.46     20.81 o 
  -2   5   5     7824.74     7772.93     41.92 o 
  -1   5   5        1.03       24.02     15.65 o 
   0   5   5       39.78      401.66     35.53 o 
   1   5   5      515.91      514.75     16.52 o 
   2   5   5      122.71       78.03     15.19 o 
   3   5   5       24.50       66.79     15.53 o 
   4   5   5     2836.86     2863.78     24.19 o 
   5   5   5     6198.38     6027.00     57.10 o 
   6   5   5      743.87      863.56     17.39 o 
   7   5   5     4548.81     4366.51     46.56 o 
   8   5   5      152.17      284.85     16.61 o 
   9   5   5     1086.35     1158.65     19.40 o 
  10   5   5        5.11       55.27     16.54 o 
  11   5   5     1962.47     1937.39     25.27 o 
  12   5   5       47.57       69.11     17.23 o 
  13   5   5     1973.22     2015.75     24.42 o 
  14   5   5      481.22      489.29     19.03 o 
  15   5   5     2114.31     2070.05     28.17 o 
  16   5   5      171.69      186.89     19.81 o 
  17   5   5      439.54      450.72     20.21 o 
  18   5   5      377.53      454.95     22.14 o 
  19   5   5      253.63      260.85     22.00 o 
  20   5   5      651.90      636.34     25.38 o 
 -22   6   5      106.84       85.35     20.46 o 
 -21   6   5       27.79       41.33     18.10 o 
 -20   6   5      224.56      253.11     19.04 o 
 -19   6   5      743.03      784.95     17.98 o 
 -18   6   5       41.70       69.82     17.78 o 
 -17   6   5      102.35      135.61     17.59 o 
 -16   6   5     1988.63     1836.30     22.80 o 
 -15   6   5       57.99       62.75     15.06 o 
 -14   6   5     1544.34     1490.40     18.35 o 
 -13   6   5      180.45      222.67     15.29 o 
 -12   6   5      144.29      271.42     15.30 o 
 -11   6   5      177.73      185.22     15.27 o 
 -10   6   5      136.92      130.94     14.55 o 
  -9   6   5     3197.81     3021.27     36.35 o 
  -8   6   5       12.80      122.78     19.56 o 
  -7   6   5      158.19      222.25     14.39 o 
  -6   6   5      822.76      795.85     17.83 o 
  -5   6   5      132.22      132.44     14.73 o 
  -4   6   5     2688.69     2614.86     20.60 o 
  -3   6   5      434.72      467.59     15.88 o 
  -2   6   5       11.26      242.01     28.74 o 
  -1   6   5      344.76      364.86     15.60 o 
   0   6   5     4846.21     4822.07     26.71 o 
   1   6   5      622.25      611.27     17.33 o 
   2   6   5     1163.40     1280.23     22.44 o 
   3   6   5        6.82        8.70     14.43 o 
   4   6   5      776.52      796.47     16.63 o 
   5   6   5     1380.59     1256.24     17.46 o 
   6   6   5     2382.30     2256.16     22.43 o 
   7   6   5        1.26      132.64     24.82 o 
   8   6   5      446.01      441.39     17.12 o 
   9   6   5      141.47      181.44     16.84 o 
  10   6   5     3090.60     3036.68     35.44 o 
  11   6   5      388.60      352.37     18.08 o 
  12   6   5     1197.83     1238.84     19.43 o 
  13   6   5       53.69       65.13     17.67 o 
  14   6   5      301.94      354.97     18.89 o 
  15   6   5      848.36      856.74     19.78 o 
  16   6   5      860.50      819.35     20.89 o 
  17   6   5        0.47       36.33     19.51 o 
  18   6   5       64.21       55.36     22.07 o 
  19   6   5       91.31      106.59     21.52 o 
  20   6   5      279.50      271.55     23.14 o 
 -21   7   5       63.88       71.67     19.20 o 
 -20   7   5      164.12      197.11     18.85 o 
 -19   7   5        3.05       15.22     18.24 o 
 -18   7   5      187.64      209.29     18.12 o 
 -17   7   5      343.47      285.50     17.11 o 
 -16   7   5      109.22      108.15     16.87 o 
 -15   7   5      399.40      413.11     16.66 o 
 -14   7   5       49.26       67.81     16.25 o 
 -13   7   5     1104.73     1082.80     17.35 o 
 -12   7   5      105.84      126.10     17.14 o 
 -11   7   5     1693.27     1670.62     20.29 o 
 -10   7   5     1813.96     1796.83     18.22 o 
  -9   7   5       46.58       69.00     14.88 o 
  -8   7   5      580.67      659.02     16.10 o 
  -7   7   5       51.02       57.40     15.96 o 
  -6   7   5      311.67      344.02     15.65 o 
  -5   7   5     1294.94     1247.94     17.05 o 
  -4   7   5      157.33      149.75     14.84 o 
  -3   7   5      591.45      655.22     16.60 o 
  -2   7   5     3667.20     3653.53     22.50 o 
  -1   7   5      878.71     1058.26     17.46 o 
   0   7   5     3167.41     3348.78     32.34 o 
   1   7   5     1747.14     1831.82     20.33 o 
   2   7   5      138.22      141.94     15.21 o 
   3   7   5      114.19      154.01     14.72 o 
   4   7   5      252.53      282.69     15.27 o 
   5   7   5        3.03        8.35     15.03 o 
   6   7   5     1539.78     1617.82     19.51 o 
   7   7   5      483.90      454.99     16.51 o 
   8   7   5     1016.24     1073.38     19.14 o 
   9   7   5     1977.46     1869.91     23.45 o 
  10   7   5       72.68       80.08     15.64 o 
  11   7   5     1080.63     1103.10     20.18 o 
  12   7   5      389.45      391.09     17.70 o 
  13   7   5        1.16       33.71     17.87 o 
  14   7   5      198.90      192.84     18.05 o 
  15   7   5        1.73        3.69     18.58 o 
  16   7   5      166.96      186.73     19.10 o 
  17   7   5        8.27       17.75     20.94 o 
  18   7   5       63.57       69.41     20.52 o 
  19   7   5      273.41      250.49     22.48 o 
 -20   8   5      366.33      408.60     20.37 o 
 -19   8   5        3.14        4.80     18.27 o 
 -18   8   5       13.87       34.16     17.85 o 
 -17   8   5       64.74       82.57     17.44 o 
 -16   8   5        1.07       11.54     17.01 o 
 -15   8   5        1.21        9.05     16.32 o 
 -14   8   5       56.97       47.54     16.65 o 
 -13   8   5      251.57      274.92     16.77 o 
 -12   8   5     1973.54     1906.41     20.14 o 
 -11   8   5     1011.56     1198.56     23.84 o 
 -10   8   5       32.39       46.38     14.93 o 
  -9   8   5       68.60      279.20     21.02 o 
  -8   8   5      495.98      530.40     17.03 o 
  -7   8   5      551.22      545.37     16.43 o 
  -6   8   5        2.04       19.27     15.10 o 
  -5   8   5      341.13      404.44     15.57 o 
  -4   8   5      634.58      678.29     16.04 o 
  -3   8   5     1422.21     1333.56     18.40 o 
  -2   8   5      299.75      372.07     15.75 o 
  -1   8   5     3055.25     3077.16     23.14 o 
   0   8   5      363.06      394.81     15.28 o 
   1   8   5      226.44      274.95     15.94 o 
   2   8   5      570.00      573.57     15.75 o 
   3   8   5      679.89      749.48     16.23 o 
   4   8   5      266.14      263.56     15.71 o 
   5   8   5      152.78      185.04     15.32 o 
   6   8   5      860.72      834.34     17.88 o 
   7   8   5     4617.38     4460.57     35.03 o 
   8   8   5      154.36      165.59     16.77 o 
   9   8   5     2927.16     2946.56     35.80 o 
  10   8   5      157.47      241.77     16.81 o 
  11   8   5        4.64       34.90     17.63 o 
  12   8   5        8.67       25.60     19.67 o 
  13   8   5      104.04       98.82     18.41 o 
  14   8   5       29.06       31.47     18.71 o 
  15   8   5      295.16      273.71     19.55 o 
  16   8   5      412.77      449.60     21.28 o 
  17   8   5      121.27      135.06     20.80 o 
  18   8   5      512.27      555.88     22.70 o 
 -19   9   5      139.74      207.23     20.79 o 
 -18   9   5       42.62       47.23     19.72 o 
 -17   9   5      130.57      146.08     18.77 o 
 -16   9   5        3.99       20.32     18.94 o 
 -15   9   5       16.50       22.99     16.77 o 
 -14   9   5      733.42      730.50     18.02 o 
 -13   9   5      180.16      185.36     16.41 o 
 -12   9   5     1221.23     1292.05     18.18 o 
 -11   9   5     1760.35     1796.77     19.22 o 
 -10   9   5      324.83      525.01     24.23 o 
  -9   9   5       21.47       42.79     16.58 o 
  -8   9   5      739.68      715.99     16.43 o 
  -7   9   5       33.01       63.64     15.46 o 
  -6   9   5       22.79      128.66     15.51 o 
  -5   9   5       13.73       16.35     15.37 o 
  -4   9   5      362.13      373.91     15.84 o 
  -3   9   5       26.90       44.85     15.89 o 
  -2   9   5     2307.98     2289.75     19.72 o 
  -1   9   5      938.68      983.23     17.45 o 
   0   9   5     1392.10     1522.44     19.24 o 
   1   9   5      224.88      213.20     16.75 o 
   2   9   5        4.61       27.69     14.86 o 
   3   9   5       53.22       53.49     14.84 o 
   4   9   5     2417.91     2268.48     20.45 o 
   5   9   5      478.98      503.07     16.78 o 
   6   9   5      284.68      277.18     15.96 o 
   7   9   5      348.59      325.35     16.54 o 
   8   9   5     4232.36     4130.94     43.83 o 
   9   9   5       17.92      113.78     16.76 o 
  10   9   5      663.42      674.02     19.01 o 
  11   9   5        1.03        9.48     17.71 o 
  12   9   5      294.08      303.99     18.71 o 
  13   9   5      138.59      159.31     18.09 o 
  14   9   5      390.79      363.06     21.47 o 
  15   9   5      167.87      178.06     22.47 o 
  16   9   5        2.64       21.43     22.34 o 
  17   9   5     1086.24     1101.65     24.86 o 
  18   9   5      610.60      614.41     22.68 o 
 -18  10   5      118.68      158.17     19.37 o 
 -17  10   5        0.60       14.43     19.32 o 
 -16  10   5       18.12       40.93     17.86 o 
 -15  10   5      455.98      453.16     18.17 o 
 -14  10   5       20.78       18.95     17.45 o 
 -13  10   5     1112.78     1196.64     28.73 o 
 -12  10   5      247.99      292.89     16.48 o 
 -11  10   5     1587.18     1553.31     19.18 o 
 -10  10   5     1453.88     1432.19     19.87 o 
  -9  10   5       37.38      127.05     16.01 o 
  -8  10   5        7.23       83.35     15.91 o 
  -7  10   5      378.36      411.84     16.06 o 
  -6  10   5      542.00      518.53     16.27 o 
  -5  10   5      417.25      565.55     19.71 o 
  -4  10   5      951.89      962.89     17.49 o 
  -3  10   5     4038.09     3951.75     27.58 o 
  -2  10   5      389.86      417.65     17.24 o 
  -1  10   5     7353.36     7369.19     80.25 o 
   0  10   5      953.42      964.28     20.67 o 
   1  10   5     1748.06     1777.15     26.63 o 
   2  10   5      409.71      446.38     16.91 o 
   3  10   5     3488.12     3271.77     34.78 o 
   4  10   5      213.18      232.70     16.31 o 
   5  10   5      686.07      592.80     17.75 o 
   6  10   5     1500.61     1357.52     18.63 o 
   7  10   5     1635.97     1533.21     21.44 o 
   8  10   5      920.12      931.76     18.05 o 
   9  10   5     1335.17     1374.61     24.90 o 
  10  10   5       70.92       86.28     16.92 o 
  11  10   5     1671.45     1676.51     20.37 o 
  12  10   5       96.68       85.53     18.04 o 
  13  10   5      354.52      354.79     20.87 o 
  14  10   5      105.64      134.34     19.07 o 
  15  10   5       58.31       76.87     19.67 o 
  16  10   5      854.07      799.20     22.43 o 
  17  10   5      141.47      156.43     21.80 o 
 -17  11   5      522.48      523.21     20.99 o 
 -16  11   5      238.79      252.77     19.26 o 
 -15  11   5        1.75       16.66     18.48 o 
 -14  11   5      380.55      414.21     18.66 o 
 -13  11   5        3.66       16.01     17.49 o 
 -12  11   5      724.08      711.87     18.82 o 
 -11  11   5      118.47      142.90     16.88 o 
 -10  11   5     2491.79     2411.80     24.48 o 
  -9  11   5      404.76      435.33     17.47 o 
  -8  11   5      804.52      832.91     17.45 o 
  -7  11   5      260.21      288.68     16.94 o 
  -6  11   5      341.51      350.30     16.23 o 
  -5  11   5        4.17       27.07     15.94 o 
  -4  11   5     3455.11     3478.14     33.89 o 
  -3  11   5       23.23       50.37     16.78 o 
  -2  11   5     5629.24     5704.62     43.97 o 
  -1  11   5       33.90       64.55     16.42 o 
   0  11   5     3837.74     4022.79     62.67 o 
   1  11   5       80.54       88.05     17.05 o 
   2  11   5     1841.54     1877.02     18.97 o 
   3  11   5      112.24      118.43     16.23 o 
   4  11   5      108.72      134.61     16.14 o 
   5  11   5      729.54      643.57     17.06 o 
   6  11   5     1015.98     1003.33     19.74 o 
   7  11   5      994.82      958.93     19.44 o 
   8  11   5      707.87      791.98     21.20 o 
   9  11   5      653.23      620.29     19.06 o 
  10  11   5      421.92      455.94     18.20 o 
  11  11   5       57.60       64.48     18.18 o 
  12  11   5      484.34      461.06     19.89 o 
  13  11   5       87.11      103.15     20.01 o 
  14  11   5       67.56       78.29     20.37 o 
  15  11   5      301.25      305.23     20.97 o 
 -16  12   5       64.04       68.80     19.61 o 
 -15  12   5      386.50      406.92     19.51 o 
 -14  12   5      218.17      218.58     18.86 o 
 -13  12   5       33.43       61.81     18.84 o 
 -12  12   5      167.34      189.47     17.45 o 
 -11  12   5       21.80       40.89     18.56 o 
 -10  12   5       37.33       70.62     18.57 o 
  -9  12   5      167.38      181.64     17.39 o 
  -8  12   5      588.18      562.12     17.04 o 
  -7  12   5       88.05      119.65     16.47 o 
  -6  12   5       74.93      109.71     16.87 o 
  -5  12   5     2054.16     1937.53     24.33 o 
  -4  12   5      881.06      841.91     18.30 o 
  -3  12   5     1231.16     1221.19     18.72 o 
  -2  12   5      403.57      405.23     17.54 o 
  -1  12   5      391.50      406.03     16.91 o 
   0  12   5        0.05       22.95     18.46 o 
   1  12   5     1719.75     1666.34     19.06 o 
   2  12   5       77.83      111.96     16.13 o 
   3  12   5      216.82      310.29     16.43 o 
   4  12   5      589.50      597.76     17.37 o 
   5  12   5      841.27      800.42     17.82 o 
   6  12   5      139.14      149.51     17.25 o 
   7  12   5        0.40       13.97     18.03 o 
   8  12   5      328.30      354.54     18.51 o 
   9  12   5       50.46       66.99     17.98 o 
  10  12   5      340.96      366.89     18.69 o 
  11  12   5      313.34      327.25     19.58 o 
  12  12   5       95.67      111.29     20.14 o 
  13  12   5       37.07       65.75     20.69 o 
  14  12   5       31.70       32.26     21.37 o 
 -14  13   5        7.36       18.26     19.48 o 
 -13  13   5       89.31       95.40     18.55 o 
 -12  13   5       93.20      116.76     18.65 o 
 -11  13   5        0.01       -5.55     19.22 o 
 -10  13   5       34.00       51.27     18.32 o 
  -9  13   5        5.32        8.29     18.39 o 
  -8  13   5       30.08       25.79     17.64 o 
  -7  13   5      124.97      155.94     17.77 o 
  -6  13   5      103.42      101.74     17.61 o 
  -5  13   5        9.15       41.81     16.93 o 
  -4  13   5      112.14       99.20     16.94 o 
  -3  13   5       25.04       45.82     16.55 o 
  -2  13   5       46.88       55.56     17.65 o 
  -1  13   5       48.10       47.56     17.46 o 
   0  13   5        1.54        8.84     17.63 o 
   1  13   5       62.12       52.61     16.42 o 
   2  13   5      229.38      218.68     17.15 o 
   3  13   5      612.43      566.45     19.04 o 
   4  13   5      290.37      281.09     17.69 o 
   5  13   5      186.56      188.36     17.85 o 
   6  13   5       15.29       23.97     16.88 o 
   7  13   5      109.89      111.65     18.49 o 
   8  13   5      103.34       98.25     17.92 o 
   9  13   5       98.74       89.51     17.84 o 
  10  13   5       22.64       38.32     18.59 o 
  11  13   5       71.96       93.60     19.67 o 
  12  13   5       40.35       55.33     19.66 o 
 -12  14   5       22.82       26.95     19.49 o 
 -11  14   5       25.66       17.15     21.38 o 
 -10  14   5      113.93      134.83     18.97 o 
  -9  14   5       59.72       48.31     19.10 o 
  -8  14   5       17.68       31.42     19.13 o 
  -7  14   5        0.03        7.08     18.92 o 
  -6  14   5        0.30       -4.97     18.53 o 
  -5  14   5      129.95      141.06     17.80 o 
  -4  14   5       22.39       36.70     17.45 o 
  -3  14   5        3.35       11.63     17.84 o 
  -2  14   5      183.60      196.55     18.60 o 
  -1  14   5      273.71      289.24     19.79 o 
   0  14   5       58.54       64.01     19.40 o 
   1  14   5      127.16      148.02     17.68 o 
   2  14   5       16.77       17.72     17.39 o 
   3  14   5        9.89       10.03     18.19 o 
   4  14   5      111.79      108.42     17.86 o 
   5  14   5        3.15        7.32     17.89 o 
   6  14   5       27.10       24.66     19.05 o 
   7  14   5       13.96       34.62     18.95 o 
   8  14   5        2.58        0.39     19.26 o 
   9  14   5       34.05       44.18     20.24 o 
  10  14   5        5.28       15.00     18.82 o 
  -9  15   5       41.86       41.39     20.63 o 
  -8  15   5      229.51      247.05     19.28 o 
  -7  15   5      377.19      398.60     19.60 o 
  -6  15   5      281.51      271.65     19.97 o 
  -5  15   5       20.85       34.83     18.75 o 
  -4  15   5      184.07      250.89     19.31 o 
  -3  15   5        7.75        6.93     18.62 o 
  -2  15   5       49.93       57.81     17.78 o 
  -1  15   5       25.04       50.06     21.45 o 
   0  15   5      365.17      376.54     20.19 o 
   1  15   5       25.03       42.93     19.95 o 
   2  15   5      546.33      550.88     19.91 o 
   3  15   5      299.86      301.54     20.11 o 
   4  15   5      101.88      139.54     19.08 o 
   5  15   5        1.77       18.57     18.63 o 
   6  15   5      188.61      217.45     18.80 o 
   7  15   5       20.49       22.52     19.91 o 
  -4  16   5       13.79       37.30     20.10 o 
  -3  16   5       81.75       98.84     19.26 o 
  -2  16   5       19.28       34.74     20.61 o 
  -1  16   5       30.65       44.12     22.36 o 
   0  16   5       68.76       47.02     20.67 o 
   1  16   5      316.11      328.21     20.79 o 
   2  16   5      117.19       97.15     20.94 o 
   3  16   5      117.22      129.10     21.03 o 
 -23   0   6      222.86      241.06     29.25 o 
 -22   0   6       57.84      106.81     26.18 o 
 -21   0   6       33.36       57.05     27.54 o 
 -20   0   6       88.05       68.96     24.37 o 
 -19   0   6       30.45       42.72     22.06 o 
 -18   0   6       70.09       68.52     23.75 o 
 -17   0   6     1815.44     1865.55     50.19 o 
 -16   0   6      116.93      156.18     22.10 o 
 -15   0   6     5085.01     4894.41    113.26 o 
 -14   0   6      849.12      793.21     23.22 o 
 -13   0   6     1969.49     2116.57     47.40 o 
 -12   0   6     1869.92     2041.44     32.31 o 
 -11   0   6      192.03      212.02     20.10 o 
 -10   0   6       14.39      206.27     22.82 o 
  -9   0   6       48.42       61.06     18.75 o 
  -8   0   6     6301.60     6115.05     79.91 o 
  -7   0   6     8438.45     8148.51     45.24 o 
  -6   0   6     1406.81     1517.43     50.53 o 
  -5   0   6     4254.81     4016.71     38.39 o 
  -4   0   6     5078.07     5768.03    131.43 o 
  -3   0   6     5327.75     6058.60     72.07 o 
  -2   0   6     1178.44     1198.17     29.02 o 
  -1   0   6       17.29       52.42     25.41 o 
   0   0   6      307.83      408.51     26.78 o 
   1   0   6     9366.90     9985.78     60.17 o 
   2   0   6    10773.01    10241.79     69.59 o 
   3   0   6      517.06      855.14     33.72 o 
   4   0   6     7825.98     7328.19     54.56 o 
   5   0   6     2836.92     3138.40     45.65 o 
   6   0   6     1216.07     1376.28     36.41 o 
   7   0   6      448.05      531.34     29.07 o 
   8   0   6     3601.18     3382.19     57.98 o 
   9   0   6       79.52       66.01     26.74 o 
  10   0   6     1137.70     1235.01     32.53 o 
  11   0   6     4971.92     4721.57     46.31 o 
  12   0   6      792.36      806.81     37.70 o 
  13   0   6      122.28      344.35     32.72 o 
  14   0   6      797.10      795.98     39.22 o 
  15   0   6     1075.98     1130.57     33.78 o 
  16   0   6      364.64      353.22     35.78 o 
  17   0   6      253.62      238.61     32.69 o 
  18   0   6      572.89      583.53     34.93 o 
  19   0   6       92.59      125.44     34.29 o 
  20   0   6      883.82      987.96     38.86 o 
  21   0   6      209.38      247.51     38.58 o 
 -23   1   6       81.79       95.68     20.66 o 
 -22   1   6        4.10       17.97     18.84 o 
 -21   1   6        1.65       26.05     18.65 o 
 -20   1   6      181.22      170.66     17.20 o 
 -19   1   6       28.06       47.50     18.20 o 
 -18   1   6      548.61      556.26     17.43 o 
 -17   1   6        6.82       72.33     17.61 o 
 -16   1   6     4434.83     4283.91     53.64 o 
 -15   1   6      984.59      998.40     17.47 o 
 -14   1   6     1582.45     1544.63     18.15 o 
 -13   1   6       43.26       53.75     14.41 o 
 -12   1   6       47.31      127.63     14.43 o 
 -11   1   6        7.39       58.41     14.86 o 
 -10   1   6       46.43       85.30     13.76 o 
  -9   1   6     4463.41     4610.92     36.69 o 
  -8   1   6     3526.02     3736.78     26.24 o 
  -7   1   6      126.97      489.56     44.69 o 
  -6   1   6    15272.79    14838.55     52.47 o 
  -5   1   6     1731.54     1939.61     59.71 o 
  -4   1   6     4016.30     3910.86     27.44 o 
  -3   1   6     1281.34     1411.40     22.32 o 
  -2   1   6        2.80       21.53     17.70 o 
  -1   1   6     8045.37     8307.87     75.17 o 
   0   1   6       85.40       58.21     17.86 o 
   1   1   6     3714.08     3563.39     30.94 o 
   2   1   6     3455.86     3777.72     29.74 o 
   3   1   6     9511.77     8850.81     40.23 o 
   4   1   6      136.41      756.97    119.33 o 
   5   1   6    10291.56     9940.09     46.22 o 
   6   1   6     1841.64     1855.82     25.82 o 
   7   1   6     1976.04     2237.47     27.53 o 
   8   1   6     1084.10     1139.00     22.56 o 
   9   1   6      815.56      857.14     22.30 o 
  10   1   6     1549.09     1457.59     23.56 o 
  11   1   6       16.72       26.78     22.62 o 
  12   1   6      150.27      239.76     21.46 o 
  13   1   6     1584.13     1646.53     24.41 o 
  14   1   6      157.07      412.54     23.93 o 
  15   1   6     1526.76     1493.75     31.26 o 
  16   1   6      206.02      239.67     22.61 o 
  17   1   6      417.26      428.03     24.22 o 
  18   1   6      270.86      286.79     23.98 o 
  19   1   6      633.81      662.71     25.79 o 
  20   1   6      102.20      123.43     26.82 o 
  21   1   6      239.53      234.81     28.40 o 
 -23   2   6      300.83      286.85     20.18 o 
 -22   2   6        0.43       -1.92     18.20 o 
 -21   2   6      110.59      110.70     19.37 o 
 -20   2   6        7.94       17.93     18.57 o 
 -19   2   6     1264.47     1238.43     22.80 o 
 -18   2   6       14.10       42.58     16.13 o 
 -17   2   6      829.93      835.37     18.17 o 
 -16   2   6       92.17      215.55     15.99 o 
 -15   2   6      592.58      574.64     16.04 o 
 -14   2   6      479.53      514.18     15.50 o 
 -13   2   6      602.84      583.42     16.15 o 
 -12   2   6        3.49       32.64     14.83 o 
 -11   2   6      151.29      163.11     14.66 o 
 -10   2   6     4122.70     4157.22     30.09 o 
  -9   2   6      860.97      916.50     17.21 o 
  -8   2   6      184.39      624.39     54.11 o 
  -7   2   6     6636.91     6665.73     60.62 o 
  -6   2   6        3.75       50.46     15.90 o 
  -5   2   6      285.23      247.78     18.41 o 
  -4   2   6      556.12      571.07     21.97 o 
  -3   2   6     4740.35     4797.60     32.13 o 
  -2   2   6      491.33      612.74     21.41 o 
  -1   2   6      570.66      619.74     20.53 o 
   0   2   6      513.65      635.86     20.73 o 
   1   2   6     1992.90     2140.96     28.97 o 
   2   2   6       89.16       93.00     19.12 o 
   3   2   6       52.58       84.47     17.29 o 
   4   2   6     1157.80     1133.43     22.59 o 
   5   2   6     5447.70     5495.27     39.52 o 
   6   2   6    10841.80    10567.27     43.04 o 
   7   2   6      184.95      307.77     19.08 o 
   8   2   6      417.94      661.23     20.64 o 
   9   2   6      219.16      239.67     18.16 o 
  10   2   6      524.75      562.31     21.08 o 
  11   2   6      753.74      718.84     22.20 o 
  12   2   6      612.69      630.65     21.18 o 
  13   2   6      275.53      273.25     20.86 o 
  14   2   6     3150.96     3094.52     42.16 o 
  15   2   6     1441.32     1463.04     23.89 o 
  16   2   6      716.80      702.79     24.15 o 
  17   2   6      624.25      651.58     25.14 o 
  18   2   6      411.28      415.23     24.28 o 
  19   2   6       16.48       34.45     24.28 o 
  20   2   6       32.78       26.13     26.38 o 
  21   2   6      114.63      126.60     26.64 o 
 -23   3   6        9.09       31.68     19.36 o 
 -22   3   6      164.55      161.56     19.11 o 
 -21   3   6       13.27       13.97     17.66 o 
 -20   3   6      695.40      681.71     18.47 o 
 -19   3   6      121.13      150.91     16.93 o 
 -18   3   6      472.31      468.12     17.55 o 
 -17   3   6        7.31       22.49     16.70 o 
 -16   3   6     1720.07     1648.96     18.45 o 
 -15   3   6     2376.91     2228.42     27.83 o 
 -14   3   6      619.25      628.48     17.64 o 
 -13   3   6     1880.86     1881.28     20.57 o 
 -12   3   6     1808.02     1858.36     20.02 o 
 -11   3   6      126.19      160.66     16.57 o 
 -10   3   6     2936.46     2844.64     22.67 o 
  -9   3   6       99.28      264.89     15.35 o 
  -8   3   6     3461.80     3316.86     22.20 o 
  -7   3   6      110.20      146.14     15.07 o 
  -6   3   6     1057.08     1051.31     19.03 o 
  -5   3   6     2292.85     2245.63     21.95 o 
  -4   3   6       54.24      220.21     18.32 o 
  -3   3   6      884.04      851.70     19.91 o 
  -2   3   6     5295.10     5291.39     49.33 o 
  -1   3   6      193.90      229.73     18.35 o 
   0   3   6      801.09      961.47     38.51 o 
   1   3   6     2372.63     2541.94     24.52 o 
   2   3   6     3377.33     3261.07     25.88 o 
   3   3   6      153.31      268.51     19.92 o 
   4   3   6       11.07       63.77     16.42 o 
   5   3   6     1312.54     1212.85     20.14 o 
   6   3   6      348.08      539.12     25.51 o 
   7   3   6     3075.49     2998.47     26.75 o 
   8   3   6       80.05      215.17     18.32 o 
   9   3   6      843.28      809.82     19.73 o 
  10   3   6      160.85      245.75     18.48 o 
  11   3   6     1121.27     1150.66     22.53 o 
  12   3   6     1016.81     1015.33     21.84 o 
  13   3   6        9.89      143.44     20.19 o 
  14   3   6     1469.41     1437.61     23.61 o 
  15   3   6      206.57      195.61     22.00 o 
  16   3   6     1174.80     1163.83     24.81 o 
  17   3   6      501.53      475.92     22.39 o 
  18   3   6       28.01       67.94     22.23 o 
  19   3   6        0.02        0.04     26.06 o 
  20   3   6       53.48       75.00     26.25 o 
 -22   4   6       29.78       28.91     19.11 o 
 -21   4   6       94.55       88.22     17.96 o 
 -20   4   6       71.63       80.33     18.65 o 
 -19   4   6      397.21      385.26     18.47 o 
 -18   4   6     1537.98     1512.26     18.83 o 
 -17   4   6       68.41      106.91     16.57 o 
 -16   4   6       19.37       28.77     16.36 o 
 -15   4   6      489.90      445.12     16.24 o 
 -14   4   6     1351.10     1289.56     18.02 o 
 -13   4   6     1064.91     1148.13     17.17 o 
 -12   4   6      159.62      221.41     15.67 o 
 -11   4   6      383.46      402.14     15.08 o 
 -10   4   6      377.81      358.82     15.25 o 
  -9   4   6     1877.68     1852.30     18.94 o 
  -8   4   6     1044.12      950.71     16.82 o 
  -7   4   6      370.46      567.13     17.04 o 
  -6   4   6      250.62      313.13     15.71 o 
  -5   4   6      204.19      374.59     16.97 o 
  -4   4   6     1395.40     1365.89     19.69 o 
  -3   4   6       27.48       99.18     16.38 o 
  -2   4   6     4089.65     4113.12     46.45 o 
  -1   4   6      198.67      160.57     16.02 o 
   0   4   6      596.14      748.19     23.52 o 
   1   4   6     1766.34     1666.96     21.06 o 
   2   4   6      404.41      524.17     18.33 o 
   3   4   6     1601.01     1688.05     20.67 o 
   4   4   6      505.76      546.46     19.38 o 
   5   4   6     3257.65     3444.51     33.29 o 
   6   4   6      140.64      140.68     17.06 o 
   7   4   6       46.72      128.72     17.12 o 
   8   4   6       74.22       76.17     17.58 o 
   9   4   6       62.05      113.26     16.54 o 
  10   4   6     1102.27     1105.17     20.30 o 
  11   4   6     2780.71     2685.48     30.78 o 
  12   4   6      776.53      771.91     21.24 o 
  13   4   6      180.05      198.17     20.10 o 
  14   4   6      399.06      386.49     21.03 o 
  15   4   6     1042.38      991.60     22.96 o 
  16   4   6      272.73      293.18     21.86 o 
  17   4   6      229.15      231.47     23.38 o 
  18   4   6        2.30       -3.39     21.91 o 
  19   4   6       21.75       48.01     24.08 o 
  20   4   6       39.43       74.10     24.25 o 
 -22   5   6      176.27      203.98     20.82 o 
 -21   5   6      529.06      520.80     19.54 o 
 -20   5   6       26.83       49.85     17.73 o 
 -19   5   6      322.58      333.66     17.70 o 
 -18   5   6       16.48       31.63     16.51 o 
 -17   5   6     1279.07     1172.25     21.42 o 
 -16   5   6       61.34       57.83     16.53 o 
 -15   5   6       23.54      100.84     16.35 o 
 -14   5   6       14.16       43.54     15.65 o 
 -13   5   6      656.57      707.40     16.64 o 
 -12   5   6       49.90      169.81     15.25 o 
 -11   5   6      741.61      743.08     16.71 o 
 -10   5   6      658.30      748.45     15.85 o 
  -9   5   6     3203.10     3134.72     20.58 o 
  -8   5   6       75.18       54.67     15.11 o 
  -7   5   6     1152.95     1114.95     16.87 o 
  -6   5   6      210.65      278.66     16.17 o 
  -5   5   6      142.96      288.36     28.73 o 
  -4   5   6     1457.55     1357.41     20.39 o 
  -3   5   6      153.71      351.31     35.07 o 
  -2   5   6     2252.46     2229.42     21.47 o 
  -1   5   6     2459.84     2591.69     22.77 o 
   0   5   6     1979.32     1802.23     22.77 o 
   1   5   6     5065.81     5049.62     34.35 o 
   2   5   6      161.90      267.99     15.70 o 
   3   5   6     4456.50     4401.37     35.40 o 
   4   5   6      420.58      500.47     16.66 o 
   5   5   6      994.82      943.04     18.78 o 
   6   5   6      338.08      312.40     17.81 o 
   7   5   6        0.98      144.20     16.37 o 
   8   5   6     1750.10     1681.24     25.84 o 
   9   5   6      515.10      493.03     18.35 o 
  10   5   6     2917.20     2806.84     27.59 o 
  11   5   6     1553.34     1524.44     22.61 o 
  12   5   6      674.01      635.96     19.98 o 
  13   5   6     1470.68     1391.55     22.81 o 
  14   5   6       19.81       27.56     21.43 o 
  15   5   6      333.44      373.83     21.64 o 
  16   5   6      298.39      299.17     21.11 o 
  17   5   6      243.61      258.42     23.44 o 
  18   5   6      668.00      653.51     23.49 o 
  19   5   6        1.18       19.62     24.44 o 
  20   5   6      542.48      568.06     25.37 o 
 -21   6   6       25.60       60.19     18.75 o 
 -20   6   6     1102.53     1105.07     21.69 o 
 -19   6   6      442.98      483.40     18.90 o 
 -18   6   6        3.27       64.70     17.24 o 
 -17   6   6      107.54      120.44     16.59 o 
 -16   6   6        1.14        4.57     16.43 o 
 -15   6   6       36.86       61.28     16.46 o 
 -14   6   6       15.65       24.62     15.48 o 
 -13   6   6     1240.80     1189.52     17.46 o 
 -12   6   6     1821.60     1818.44     18.81 o 
 -11   6   6      476.13      584.73     15.78 o 
 -10   6   6      430.89      455.34     16.18 o 
  -9   6   6      109.64      152.89     15.61 o 
  -8   6   6     2563.77     2575.58     19.81 o 
  -7   6   6        3.60       26.18     14.39 o 
  -6   6   6     1133.59     1066.76     17.03 o 
  -5   6   6      128.07       97.49     16.27 o 
  -4   6   6     2243.67     2374.54     20.06 o 
  -3   6   6     7696.14     7455.37     67.49 o 
  -2   6   6        7.32       82.18     15.04 o 
  -1   6   6     3634.01     3666.25     28.73 o 
   0   6   6     2468.37     2205.66     21.96 o 
   1   6   6      174.50      529.45     32.82 o 
   2   6   6      803.93      944.46     19.33 o 
   3   6   6       84.41       75.54     15.20 o 
   4   6   6      410.46      346.86     16.16 o 
   5   6   6      421.07      439.75     16.46 o 
   6   6   6       92.88      208.89     15.95 o 
   7   6   6     1155.19     1094.67     20.22 o 
   8   6   6      612.00      589.28     19.69 o 
   9   6   6     3466.17     3383.69     37.85 o 
  10   6   6      720.58      874.25     21.12 o 
  11   6   6        2.20       67.30     18.63 o 
  12   6   6      249.22      260.20     18.02 o 
  13   6   6       33.66       34.65     17.75 o 
  14   6   6      183.72      183.15     19.18 o 
  15   6   6      228.47      203.58     21.15 o 
  16   6   6     1643.32     1571.76     24.81 o 
  17   6   6      461.52      473.19     22.79 o 
  18   6   6      517.27      518.38     23.65 o 
  19   6   6      996.30      977.80     27.30 o 
 -21   7   6     1079.93     1060.54     21.53 o 
 -20   7   6      157.17      178.55     19.11 o 
 -19   7   6      216.83      219.69     18.90 o 
 -18   7   6      257.52      229.52     17.56 o 
 -17   7   6       52.95       64.94     17.47 o 
 -16   7   6      144.72      167.19     16.69 o 
 -15   7   6      146.05      167.95     16.37 o 
 -14   7   6      531.60      559.38     16.61 o 
 -13   7   6      135.40      150.44     16.21 o 
 -12   7   6     2730.90     2716.21     32.34 o 
 -11   7   6      529.28      487.53     17.35 o 
 -10   7   6      247.14      294.15     15.71 o 
  -9   7   6      341.22      325.24     15.96 o 
  -8   7   6     1495.71     1529.78     19.03 o 
  -7   7   6       19.49       29.66     14.87 o 
  -6   7   6      139.19      159.80     16.52 o 
  -5   7   6     1061.39     1022.98     16.81 o 
  -4   7   6     4177.35     4061.05     22.60 o 
  -3   7   6     1371.38     1386.24     18.29 o 
  -2   7   6     5749.03     5428.59     39.15 o 
  -1   7   6     4671.10     4824.53     29.80 o 
   0   7   6     1380.99     1453.92     36.82 o 
   1   7   6      457.52      433.22     16.31 o 
   2   7   6      868.09     1057.35     27.44 o 
   3   7   6      131.53      197.90     15.49 o 
   4   7   6      110.60      106.59     16.09 o 
   5   7   6      265.63      242.70     16.25 o 
   6   7   6      353.92      435.17     17.35 o 
   7   7   6      282.89      304.67     17.10 o 
   8   7   6      913.08      892.89     17.97 o 
   9   7   6      256.21      248.25     19.51 o 
  10   7   6      477.87      603.33     20.93 o 
  11   7   6       34.45       36.94     17.54 o 
  12   7   6      121.23      140.53     18.09 o 
  13   7   6      264.61      284.02     18.29 o 
  14   7   6      914.11      856.40     21.43 o 
  15   7   6      411.69      443.05     20.92 o 
  16   7   6       15.30       46.93     20.11 o 
  17   7   6      930.39      903.58     23.56 o 
  18   7   6       76.21       75.89     22.62 o 
 -20   8   6      155.35      138.84     19.55 o 
 -19   8   6      235.13      217.12     19.41 o 
 -18   8   6       74.67       76.82     18.64 o 
 -17   8   6      458.33      427.49     18.52 o 
 -16   8   6       42.03       63.49     17.28 o 
 -15   8   6        3.88       15.14     18.02 o 
 -14   8   6      494.19      486.62     18.68 o 
 -13   8   6      606.32      574.65     17.21 o 
 -12   8   6       11.69       20.19     15.89 o 
 -11   8   6      114.40      147.18     16.16 o 
 -10   8   6      369.33      349.94     15.89 o 
  -9   8   6      547.76      535.68     16.40 o 
  -8   8   6      648.87      636.66     16.17 o 
  -7   8   6       23.39       28.16     16.57 o 
  -6   8   6        2.70       16.01     14.92 o 
  -5   8   6      805.27      807.30     16.43 o 
  -4   8   6     1082.38     1103.79     17.98 o 
  -3   8   6     2477.32     2456.28     20.56 o 
  -2   8   6       70.63      124.74     15.71 o 
  -1   8   6     1787.24     1859.39     18.86 o 
   0   8   6     1258.29     1196.79     20.47 o 
   1   8   6      265.03      367.25     15.59 o 
   2   8   6        4.44       70.85     15.31 o 
   3   8   6      151.39      168.96     15.74 o 
   4   8   6       13.79        6.21     16.00 o 
   5   8   6       38.25       57.55     15.31 o 
   6   8   6       39.53       78.27     16.39 o 
   7   8   6      188.64      221.36     17.38 o 
   8   8   6        2.01        9.25     16.25 o 
   9   8   6      787.63      760.69     18.25 o 
  10   8   6       94.46       96.24     17.40 o 
  11   8   6       45.80       66.74     18.70 o 
  12   8   6      204.23      204.57     20.04 o 
  13   8   6      327.79      329.13     20.53 o 
  14   8   6      700.51      706.99     19.60 o 
  15   8   6        1.57       21.41     19.34 o 
  16   8   6      369.14      373.53     22.14 o 
  17   8   6        9.78       30.25     20.83 o 
  18   8   6      105.30      115.56     22.30 o 
 -19   9   6      108.85       99.40     22.97 o 
 -18   9   6      199.53      230.77     20.75 o 
 -17   9   6        0.06       13.55     20.61 o 
 -16   9   6      351.19      359.72     17.62 o 
 -15   9   6       32.29       56.64     17.61 o 
 -14   9   6       10.11       21.13     16.78 o 
 -13   9   6        7.77       15.87     16.56 o 
 -12   9   6      722.68      689.75     17.56 o 
 -11   9   6      185.55      180.20     16.67 o 
 -10   9   6      233.10      198.79     15.82 o 
  -9   9   6        0.57       10.72     15.67 o 
  -8   9   6       53.61       59.55     16.66 o 
  -7   9   6      855.90      847.25     17.87 o 
  -6   9   6      941.50      896.09     17.38 o 
  -5   9   6       63.41       57.07     15.38 o 
  -4   9   6     1110.74     1057.74     17.46 o 
  -3   9   6        5.60       17.43     15.19 o 
  -2   9   6        6.48       27.86     15.43 o 
  -1   9   6      524.55      533.01     16.48 o 
   0   9   6      568.15      489.26     18.22 o 
   1   9   6      368.50      381.46     16.00 o 
   2   9   6      327.84      346.52     16.43 o 
   3   9   6      236.47      212.15     15.55 o 
   4   9   6      227.92      270.74     16.86 o 
   5   9   6       94.28      147.44     15.50 o 
   6   9   6        9.15       20.82     16.65 o 
   7   9   6       35.19       34.40     16.49 o 
   8   9   6       44.24       57.37     16.52 o 
   9   9   6       76.06       81.14     17.29 o 
  10   9   6      173.32      189.91     16.95 o 
  11   9   6      130.22      115.28     17.36 o 
  12   9   6      218.91      213.66     19.88 o 
  13   9   6     1066.18     1059.77     20.74 o 
  14   9   6        1.38       -3.32     18.66 o 
  15   9   6      660.86      596.15     23.14 o 
  16   9   6       80.26       97.56     23.42 o 
  17   9   6       30.93       23.79     24.27 o 
 -18  10   6      161.55      153.88     20.51 o 
 -17  10   6       77.50      106.67     19.80 o 
 -16  10   6       34.85       44.67     18.10 o 
 -15  10   6       13.91       17.70     18.34 o 
 -14  10   6      111.62      137.57     19.13 o 
 -13  10   6      288.58      284.40     17.70 o 
 -12  10   6      457.76      472.62     17.65 o 
 -11  10   6      147.36      158.92     16.90 o 
 -10  10   6      863.18      776.68     18.42 o 
  -9  10   6        0.83       83.07     17.43 o 
  -8  10   6      131.50      121.63     16.23 o 
  -7  10   6      196.29      215.64     16.13 o 
  -6  10   6       22.42       27.07     16.33 o 
  -5  10   6      899.25      931.26     17.76 o 
  -4  10   6        7.88       32.71     15.76 o 
  -3  10   6     1215.61     1225.28     17.88 o 
  -2  10   6      666.61      661.19     16.87 o 
  -1  10   6      416.89      420.10     16.38 o 
   0  10   6      244.77      305.17     17.56 o 
   1  10   6      164.19      205.57     15.74 o 
   2  10   6        3.00       11.61     15.79 o 
   3  10   6     1210.77     1146.22     18.11 o 
   4  10   6       15.00       20.81     16.79 o 
   5  10   6      193.17      215.60     16.62 o 
   6  10   6       15.85       21.80     16.15 o 
   7  10   6     1373.48     1271.97     21.40 o 
   8  10   6      102.09      125.30     17.03 o 
   9  10   6      772.81      749.88     18.08 o 
  10  10   6      423.81      421.86     18.58 o 
  11  10   6      210.44      217.88     18.43 o 
  12  10   6      308.63      328.81     19.84 o 
  13  10   6        2.41       17.85     19.76 o 
  14  10   6      818.65      830.85     21.21 o 
  15  10   6      319.99      323.07     20.94 o 
  16  10   6        1.61        2.18     21.33 o 
 -17  11   6       36.27       38.23     20.08 o 
 -16  11   6      134.05      180.33     18.87 o 
 -15  11   6      353.18      349.82     18.48 o 
 -14  11   6      214.07      193.09     19.14 o 
 -13  11   6       38.16       47.30     17.86 o 
 -12  11   6      204.50      213.33     18.27 o 
 -11  11   6      830.96      831.88     18.29 o 
 -10  11   6      346.26      353.85     17.02 o 
  -9  11   6       14.69       30.50     17.80 o 
  -8  11   6        0.65       33.49     16.36 o 
  -7  11   6      570.01      550.58     17.58 o 
  -6  11   6      159.23      129.68     16.20 o 
  -5  11   6      167.32      173.32     16.86 o 
  -4  11   6       14.82       41.01     15.80 o 
  -3  11   6      757.32      755.95     17.63 o 
  -2  11   6     2085.53     2017.94     27.52 o 
  -1  11   6      199.02      195.01     16.76 o 
   0  11   6      115.49      215.39     20.31 o 
   1  11   6      116.71      143.55     16.78 o 
   2  11   6      475.90      468.52     17.27 o 
   3  11   6        6.27       20.62     16.12 o 
   4  11   6      108.88      126.24     15.90 o 
   5  11   6       11.72       29.65     16.87 o 
   6  11   6      747.94      679.08     18.83 o 
   7  11   6       43.03       47.92     17.24 o 
   8  11   6     1019.96     1041.56     19.52 o 
   9  11   6      583.50      601.69     18.36 o 
  10  11   6      436.91      442.37     18.58 o 
  11  11   6      210.12      194.45     19.06 o 
  12  11   6        0.51       14.62     19.20 o 
  13  11   6      168.13      164.61     20.48 o 
  14  11   6      536.48      592.94     21.89 o 
  15  11   6       51.48       65.88     21.51 o 
 -15  12   6       65.88       92.44     19.92 o 
 -14  12   6       40.76       38.41     18.81 o 
 -13  12   6      366.71      391.01     19.44 o 
 -12  12   6      707.60      717.30     18.58 o 
 -11  12   6      149.07      202.51     18.30 o 
 -10  12   6      764.39      791.78     21.19 o 
  -9  12   6      188.52      229.58     18.25 o 
  -8  12   6      216.55      237.60     17.22 o 
  -7  12   6      376.69      384.59     17.56 o 
  -6  12   6      123.21      140.86     16.63 o 
  -5  12   6      326.47      324.62     17.54 o 
  -4  12   6       27.12       79.53     16.97 o 
  -3  12   6      967.34      966.09     18.51 o 
  -2  12   6      367.94      434.20     18.01 o 
  -1  12   6     1041.18     1084.30     18.41 o 
   0  12   6      317.12      335.45     19.86 o 
   1  12   6      773.17      790.24     17.83 o 
   2  12   6     1070.45     1038.48     18.37 o 
   3  12   6      153.08      169.79     16.83 o 
   4  12   6      373.93      371.26     16.99 o 
   5  12   6      317.82      336.47     17.36 o 
   6  12   6        1.26       24.50     18.17 o 
   7  12   6      924.77      956.10     19.27 o 
   8  12   6        2.26       24.90     18.92 o 
   9  12   6     1457.73     1388.79     21.55 o 
  10  12   6      196.27      209.83     19.43 o 
  11  12   6      648.04      642.78     19.43 o 
  12  12   6      135.57      149.33     19.85 o 
  13  12   6      371.81      394.05     20.89 o 
 -14  13   6       29.33       51.95     19.56 o 
 -13  13   6      345.08      343.86     19.77 o 
 -12  13   6       18.44       61.58     19.72 o 
 -11  13   6     1085.64     1122.79     20.08 o 
 -10  13   6      324.11      344.54     20.39 o 
  -9  13   6     1839.72     1793.67     21.39 o 
  -8  13   6       18.47       64.71     18.50 o 
  -7  13   6      665.27      654.74     19.40 o 
  -6  13   6      790.24      778.96     18.61 o 
  -5  13   6        9.49       59.52     18.15 o 
  -4  13   6     1000.93      991.62     18.84 o 
  -3  13   6      183.29      215.07     17.54 o 
  -2  13   6      594.57      649.50     22.88 o 
  -1  13   6       29.56       42.32     18.92 o 
   0  13   6     1925.51     1809.51     27.21 o 
   1  13   6      421.34      422.11     19.19 o 
   2  13   6     1348.86     1363.89     20.32 o 
   3  13   6     1349.31     1303.91     19.79 o 
   4  13   6       46.43       81.98     18.31 o 
   5  13   6      371.71      348.59     18.50 o 
   6  13   6      835.53      836.81     19.91 o 
   7  13   6       63.87      171.39     19.68 o 
   8  13   6      645.91      613.26     20.66 o 
   9  13   6      104.84      163.56     19.34 o 
  10  13   6      770.60      748.25     21.62 o 
  11  13   6      288.06      303.31     20.58 o 
 -11  14   6      238.61      269.71     21.37 o 
 -10  14   6      469.22      463.37     21.43 o 
  -9  14   6      181.19      195.63     19.29 o 
  -8  14   6      737.33      699.67     20.09 o 
  -7  14   6      116.86      128.05     18.59 o 
  -6  14   6      136.08      130.27     18.81 o 
  -5  14   6       65.24       87.67     18.51 o 
  -4  14   6      314.41      328.42     18.04 o 
  -3  14   6       42.92      140.90     17.90 o 
  -2  14   6        5.56       17.00     17.75 o 
  -1  14   6      864.75      870.30     21.86 o 
   0  14   6       27.40       47.02     17.52 o 
   1  14   6     1925.95     1929.59     21.40 o 
   2  14   6      163.79      186.11     19.19 o 
   3  14   6      365.92      343.76     18.18 o 
   4  14   6       21.67       25.90     18.14 o 
   5  14   6       64.89       67.99     18.88 o 
   6  14   6        0.39       40.87     19.51 o 
   7  14   6      133.55      130.75     19.94 o 
   8  14   6        5.03       32.17     19.21 o 
   9  14   6       82.14       97.29     20.23 o 
  -8  15   6        0.06       -3.66     19.98 o 
  -7  15   6        1.50       16.29     19.22 o 
  -6  15   6        5.55       10.74     19.10 o 
  -5  15   6      293.26      304.01     21.05 o 
  -4  15   6        8.91       26.05     19.41 o 
  -3  15   6      237.38      254.61     20.11 o 
  -2  15   6      254.14      303.83     20.06 o 
  -1  15   6       58.16       73.07     22.31 o 
   0  15   6      881.23      951.81     20.84 o 
   1  15   6      287.76      288.21     19.45 o 
   2  15   6       48.73       85.99     19.93 o 
   3  15   6      119.80      168.81     18.92 o 
   4  15   6        2.98        7.66     18.94 o 
   5  15   6       15.54       23.38     19.05 o 
   6  15   6       76.82       75.31     20.29 o 
 -23   1   7       44.77       68.21     22.06 o 
 -22   1   7        5.58       30.12     19.19 o 
 -21   1   7      391.31      409.08     18.32 o 
 -20   1   7      522.25      531.43     18.92 o 
 -19   1   7       21.62       16.08     16.58 o 
 -18   1   7      359.76      326.97     16.94 o 
 -17   1   7      141.05      144.72     16.52 o 
 -16   1   7      477.32      492.04     16.58 o 
 -15   1   7       74.55       47.72     15.71 o 
 -14   1   7      333.97      352.28     16.27 o 
 -13   1   7      387.40      397.88     15.17 o 
 -12   1   7       48.50       54.20     15.31 o 
 -11   1   7      477.89      439.23     15.65 o 
 -10   1   7        2.11        9.41     14.87 o 
  -9   1   7      668.93      726.79     16.26 o 
  -8   1   7      110.43      108.87     14.78 o 
  -7   1   7     2047.50     1914.15     20.30 o 
  -6   1   7     2729.84     2602.83     22.62 o 
  -5   1   7       68.41       55.80     16.06 o 
  -4   1   7     4154.32     4500.13     30.52 o 
  -3   1   7     1740.56     1806.14     22.57 o 
  -2   1   7     1237.15     1371.61     20.60 o 
  -1   1   7     2650.01     2885.00     27.94 o 
   0   1   7     1955.51     2001.35     24.72 o 
   1   1   7      103.62       99.87     18.21 o 
   2   1   7      164.98      199.15     18.68 o 
   3   1   7     2101.31     2014.79     24.23 o 
   4   1   7      975.06      935.13     20.21 o 
   5   1   7      268.29      252.05     20.22 o 
   6   1   7      778.25      698.88     22.17 o 
   7   1   7       12.92       15.06     19.67 o 
   8   1   7        2.34       32.44     20.93 o 
   9   1   7       13.93        5.26     21.23 o 
  10   1   7        4.27        4.22     19.55 o 
  11   1   7       67.08       87.41     22.50 o 
  12   1   7      739.75      720.52     24.03 o 
  13   1   7      254.95      248.13     21.70 o 
  14   1   7      222.89      210.62     22.87 o 
  15   1   7      334.64      339.31     23.78 o 
  16   1   7      185.19      208.83     23.61 o 
  17   1   7       14.63       19.28     24.37 o 
  18   1   7       11.05       26.06     24.92 o 
  19   1   7      276.54      288.86     25.83 o 
  20   1   7      353.45      361.32     27.20 o 
 -22   2   7        9.09       12.43     18.88 o 
 -21   2   7       46.87       36.40     19.04 o 
 -20   2   7        4.19       -5.93     20.54 o 
 -19   2   7      132.98      116.91     18.85 o 
 -18   2   7        2.60        6.81     16.40 o 
 -17   2   7     2260.00     2158.06     27.04 o 
 -16   2   7      189.73      190.53     16.86 o 
 -15   2   7     2303.72     2241.59     21.12 o 
 -14   2   7      228.01      249.52     15.32 o 
 -13   2   7      177.82      142.93     15.54 o 
 -12   2   7      174.82      204.05     15.89 o 
 -11   2   7      310.01      311.15     15.92 o 
 -10   2   7     1577.88     1564.39     18.15 o 
  -9   2   7     1088.36     1083.57     17.67 o 
  -8   2   7     4860.65     4709.56     26.86 o 
  -7   2   7     1552.43     1412.97     19.71 o 
  -6   2   7     1617.78     1668.30     20.59 o 
  -5   2   7    13866.70    13522.63    108.52 o 
  -4   2   7       44.13       17.62     18.66 o 
  -3   2   7      801.78      676.73     20.29 o 
  -2   2   7     1650.31     1694.78     25.80 o 
  -1   2   7     2565.32     2448.00     24.49 o 
   0   2   7     4220.75     4387.80     28.60 o 
   1   2   7      349.80      370.65     18.83 o 
   2   2   7    10222.44     9982.45     71.60 o 
   3   2   7     4451.54     4405.15     28.90 o 
   4   2   7     2583.25     2444.43     25.48 o 
   5   2   7     3500.81     3390.66     28.51 o 
   6   2   7      252.44      235.43     19.56 o 
   7   2   7      275.69      260.07     19.98 o 
   8   2   7        0.38       -2.33     18.60 o 
   9   2   7      582.76      599.83     22.55 o 
  10   2   7       44.91       42.30     20.07 o 
  11   2   7      690.08      594.21     22.79 o 
  12   2   7      725.15      714.48     23.86 o 
  13   2   7      266.78      257.07     22.05 o 
  14   2   7     2928.61     2814.96     29.30 o 
  15   2   7      518.70      515.65     24.70 o 
  16   2   7      589.51      558.35     24.73 o 
  17   2   7        5.82      -12.24     23.44 o 
  18   2   7      217.23      236.44     25.86 o 
  19   2   7       63.49       57.45     27.92 o 
  20   2   7      549.43      578.26     28.74 o 
 -22   3   7        2.81        9.36     18.72 o 
 -21   3   7       44.49       48.41     18.41 o 
 -20   3   7        0.52       -9.13     18.05 o 
 -19   3   7      358.00      344.46     18.07 o 
 -18   3   7      141.67      109.61     16.76 o 
 -17   3   7      117.13      114.75     17.43 o 
 -16   3   7     1990.46     1889.16     19.09 o 
 -15   3   7     2345.65     2284.61     22.48 o 
 -14   3   7     3007.50     2941.54     28.98 o 
 -13   3   7     1362.20     1332.81     19.76 o 
 -12   3   7     1389.44     1302.48     19.40 o 
 -11   3   7      578.05      549.15     17.59 o 
 -10   3   7      266.77      318.97     16.60 o 
  -9   3   7      234.13      267.09     15.70 o 
  -8   3   7      245.07      228.83     15.76 o 
  -7   3   7     3285.49     3326.17     23.47 o 
  -6   3   7    16813.30    16329.30     64.96 o 
  -5   3   7       13.14       26.12     17.18 o 
  -4   3   7     5305.59     5278.37     29.06 o 
  -3   3   7       16.88        5.80     16.96 o 
  -2   3   7      342.60      293.37     18.53 o 
  -1   3   7       10.45       15.57     17.11 o 
   0   3   7     1354.01     1405.09     20.63 o 
   1   3   7     3301.09     3124.75     25.05 o 
   2   3   7       59.87       77.71     17.14 o 
   3   3   7     1896.81     1865.26     85.88 o 
   4   3   7     8295.74     8107.74     36.88 o 
   5   3   7     1823.32     1758.26     22.37 o 
   6   3   7     2402.90     2171.75     23.07 o 
   7   3   7      880.04      860.97     21.45 o 
   8   3   7     1186.85     1075.84     21.57 o 
   9   3   7       59.05       65.84     19.05 o 
  10   3   7     1046.05      964.83     22.64 o 
  11   3   7       39.93       85.80     23.14 o 
  12   3   7       31.22       22.42     21.37 o 
  13   3   7     2219.69     2207.49     30.70 o 
  14   3   7      198.93      203.06     21.06 o 
  15   3   7     1891.84     1926.56     27.62 o 
  16   3   7      795.88      781.54     26.76 o 
  17   3   7      737.37      744.75     27.13 o 
  18   3   7      163.35      162.22     25.78 o 
  19   3   7      360.09      325.35     28.70 o 
  20   3   7      277.10      269.37     27.12 o 
 -22   4   7      153.15      155.13     21.19 o 
 -21   4   7       38.79       40.07     20.71 o 
 -20   4   7      166.67      156.50     18.42 o 
 -19   4   7      473.12      424.57     18.23 o 
 -18   4   7       12.60        7.43     17.11 o 
 -17   4   7      244.27      223.92     17.03 o 
 -16   4   7      545.47      555.77     16.80 o 
 -15   4   7      743.64      750.27     17.08 o 
 -14   4   7     1869.76     1796.38     22.89 o 
 -13   4   7     1179.01     1164.92     17.71 o 
 -12   4   7     1049.02     1043.25     17.25 o 
 -11   4   7       25.09       36.14     15.47 o 
 -10   4   7     1542.68     1485.67     41.02 o 
  -9   4   7      571.11      544.03     16.44 o 
  -8   4   7        7.16        6.31     16.21 o 
  -7   4   7     2906.77     2946.15     31.64 o 
  -6   4   7       71.92       96.60     17.34 o 
  -5   4   7    11204.94    11022.43     35.93 o 
  -4   4   7      287.25      348.57     17.47 o 
  -3   4   7     8390.71     7942.10     50.15 o 
  -2   4   7     1014.55      959.47     19.81 o 
  -1   4   7     1888.98     1796.47     23.36 o 
   0   4   7        6.39       91.52     44.25 o 
   1   4   7       80.33      111.64     16.25 o 
   2   4   7      783.30      801.86     45.39 o 
   3   4   7     1049.85      935.36     18.53 o 
   4   4   7     4869.40     5022.91     32.35 o 
   5   4   7     3399.53     3290.55     33.28 o 
   6   4   7     3259.90     3178.83     25.09 o 
   7   4   7     6123.22     5697.90     60.71 o 
   8   4   7        2.99        1.70     17.75 o 
   9   4   7     1341.73     1197.70     21.77 o 
  10   4   7       21.79       28.17     19.69 o 
  11   4   7      286.29      281.05     20.81 o 
  12   4   7      920.37      911.05     22.32 o 
  13   4   7      177.52      159.19     22.81 o 
  14   4   7     1707.40     1718.10     24.20 o 
  15   4   7       62.61       57.88     22.33 o 
  16   4   7     1203.01     1230.38     29.41 o 
  17   4   7      773.31      755.05     24.68 o 
  18   4   7      281.75      259.68     26.15 o 
  19   4   7      321.95      329.59     25.94 o 
 -21   5   7      297.43      287.07     20.33 o 
 -20   5   7        7.39       24.46     18.48 o 
 -19   5   7        8.86       12.80     17.47 o 
 -18   5   7      271.09      300.26     17.84 o 
 -17   5   7       72.15       97.97     16.91 o 
 -16   5   7      394.77      396.28     17.28 o 
 -15   5   7       26.68       21.23     16.80 o 
 -14   5   7     1813.18     1713.85     19.45 o 
 -13   5   7       13.94        9.44     16.12 o 
 -12   5   7     1497.05     1428.20     17.98 o 
 -11   5   7     1086.24     1078.01     17.44 o 
 -10   5   7      844.19      860.55     16.73 o 
  -9   5   7      779.39      761.19     19.97 o 
  -8   5   7      612.73      535.10     17.30 o 
  -7   5   7      108.25      101.58     15.41 o 
  -6   5   7      301.44      279.74     17.21 o 
  -5   5   7     2018.47     1895.11     20.73 o 
  -4   5   7     9752.96     9694.65     88.61 o 
  -3   5   7      745.30      767.17     18.72 o 
  -2   5   7     7839.83     7765.00    108.89 o 
  -1   5   7       45.05      230.83     68.15 o 
   0   5   7       66.30       79.66     15.51 o 
   1   5   7       22.42      267.49     75.02 o 
   2   5   7      501.41      488.46     17.00 o 
   3   5   7      464.42      521.12     17.32 o 
   4   5   7     1122.75     1065.80     18.30 o 
   5   5   7      788.43      742.19     18.90 o 
   6   5   7     3951.92     3841.11     38.59 o 
   7   5   7       85.39       56.48     17.00 o 
   8   5   7     4479.34     4344.58     44.78 o 
   9   5   7      297.34      323.95     18.34 o 
  10   5   7       50.08       67.58     18.54 o 
  11   5   7      513.64      547.81     20.93 o 
  12   5   7      174.32      197.87     20.32 o 
  13   5   7     3126.47     3040.87     51.01 o 
  14   5   7       44.16       41.13     20.31 o 
  15   5   7     2260.35     2155.59     33.08 o 
  16   5   7      112.75      118.95     22.82 o 
  17   5   7      645.55      635.12     25.46 o 
  18   5   7      785.96      794.58     25.79 o 
  19   5   7       23.25        7.24     24.41 o 
 -21   6   7      254.89      262.95     19.78 o 
 -20   6   7       33.71       44.61     20.64 o 
 -19   6   7       17.72       26.89     17.59 o 
 -18   6   7      290.87      318.15     18.65 o 
 -17   6   7       71.79       64.14     18.16 o 
 -16   6   7        2.79       15.10     17.48 o 
 -15   6   7      141.76      127.49     16.09 o 
 -14   6   7       10.31       26.88     16.02 o 
 -13   6   7     1048.88     1056.06     17.78 o 
 -12   6   7      606.16      573.91     16.41 o 
 -11   6   7       57.03       52.98     16.08 o 
 -10   6   7      131.11      131.82     15.09 o 
  -9   6   7     1947.09     1852.93     29.35 o 
  -8   6   7      636.20      623.32     16.70 o 
  -7   6   7      962.91      888.43     17.58 o 
  -6   6   7       17.92        7.00     14.85 o 
  -5   6   7     1558.73     1433.25     18.67 o 
  -4   6   7     2005.33     1999.02     22.94 o 
  -3   6   7      971.78      843.99     17.28 o 
  -2   6   7       29.30       37.42     15.88 o 
  -1   6   7        2.68        9.10     15.28 o 
   0   6   7      924.18      861.99     18.20 o 
   1   6   7       96.57      107.83     16.36 o 
   2   6   7      979.61      986.82     17.38 o 
   3   6   7      745.92      722.09     17.20 o 
   4   6   7       34.32       39.80     16.13 o 
   5   6   7      741.63      731.51     18.11 o 
   6   6   7     2326.55     2202.16     21.30 o 
   7   6   7      655.60      692.72     18.86 o 
   8   6   7      105.14      121.32     19.29 o 
   9   6   7      141.73      161.85     17.59 o 
  10   6   7      320.77      288.11     20.58 o 
  11   6   7       37.34       25.42     17.50 o 
  12   6   7      392.42      398.77     19.80 o 
  13   6   7       59.20       73.29     20.63 o 
  14   6   7      583.07      520.36     21.65 o 
  15   6   7       43.56       51.73     21.52 o 
  16   6   7     1699.55     1618.47     26.38 o 
  17   6   7      209.48      229.77     23.77 o 
  18   6   7      219.43      210.97     25.17 o 
 -20   7   7       80.81       86.59     20.71 o 
 -19   7   7      158.42      167.17     19.68 o 
 -18   7   7       29.71       28.35     17.35 o 
 -17   7   7       95.53      114.97     18.17 o 
 -16   7   7        9.93       14.71     16.64 o 
 -15   7   7       23.76       26.11     16.24 o 
 -14   7   7       31.74       38.02     16.94 o 
 -13   7   7      702.95      674.28     18.83 o 
 -12   7   7      165.79      168.27     15.88 o 
 -11   7   7     1759.17     1631.44     19.11 o 
 -10   7   7       26.23       33.40     15.45 o 
  -9   7   7      463.71      474.60     16.41 o 
  -8   7   7      124.15      114.24     15.57 o 
  -7   7   7     1165.97     1133.13     17.90 o 
  -6   7   7     1282.68     1247.99     18.53 o 
  -5   7   7      102.20      108.77     17.08 o 
  -4   7   7        0.04        3.01     14.96 o 
  -3   7   7      584.79      563.16     16.61 o 
  -2   7   7      525.79      546.33     16.60 o 
  -1   7   7      779.75      768.80     17.49 o 
   0   7   7       73.92       67.33     16.72 o 
   1   7   7      900.15      890.57     16.91 o 
   2   7   7        6.16        0.30     15.98 o 
   3   7   7      284.34      306.21     16.45 o 
   4   7   7      167.78      154.73     16.78 o 
   5   7   7        5.29        5.04     16.14 o 
   6   7   7        6.74       12.66     16.82 o 
   7   7   7       31.03       44.33     18.57 o 
   8   7   7        6.59       17.80     17.29 o 
   9   7   7       85.87       98.98     16.95 o 
  10   7   7       54.41       37.78     19.24 o 
  11   7   7      208.50      204.03     21.99 o 
  12   7   7      219.23      230.78     18.27 o 
  13   7   7       63.35       49.70     19.77 o 
  14   7   7        6.67        5.33     20.02 o 
  15   7   7      353.57      367.20     22.12 o 
  16   7   7       20.53       36.00     22.27 o 
  17   7   7      578.64      574.53     24.76 o 
  18   7   7       25.21       35.33     23.91 o 
 -19   8   7      733.72      683.69     21.15 o 
 -18   8   7       53.90       46.02     18.30 o 
 -17   8   7        5.29       12.68     18.47 o 
 -16   8   7      114.23      115.31     19.20 o 
 -15   8   7      144.37      168.01     18.06 o 
 -14   8   7       61.58       40.70     17.04 o 
 -13   8   7        0.54       29.06     16.66 o 
 -12   8   7      773.97      747.91     17.63 o 
 -11   8   7      383.08      354.71     16.72 o 
 -10   8   7      553.03      568.54     17.33 o 
  -9   8   7     1336.11     1312.52     18.75 o 
  -8   8   7       33.52       41.85     15.73 o 
  -7   8   7      669.99      634.47     16.53 o 
  -6   8   7       71.29       62.22     16.55 o 
  -5   8   7      338.48      284.41     16.21 o 
  -4   8   7      236.40      232.16     16.39 o 
  -3   8   7      153.65      163.43     16.14 o 
  -2   8   7     1625.35     1589.18     19.66 o 
  -1   8   7       13.34       20.25     15.85 o 
   0   8   7      325.57      293.38     17.89 o 
   1   8   7       34.22       53.32     15.12 o 
   2   8   7      202.59      193.49     15.93 o 
   3   8   7      549.56      534.94     17.01 o 
   4   8   7      195.22      200.58     16.20 o 
   5   8   7     1170.20     1015.67     18.89 o 
   6   8   7      376.92      341.32     17.37 o 
   7   8   7      954.82      910.61     18.95 o 
   8   8   7       10.22       17.85     16.57 o 
   9   8   7      115.73      113.57     16.88 o 
  10   8   7     1009.28      973.09     19.87 o 
  11   8   7      253.62      227.58     18.83 o 
  12   8   7       71.13       67.11     20.31 o 
  13   8   7      868.64      829.72     23.15 o 
  14   8   7       23.15       38.39     23.43 o 
  15   8   7      140.54      164.22     23.40 o 
  16   8   7      164.72      192.73     21.58 o 
  17   8   7       96.43       93.10     23.47 o 
 -19   9   7      209.53      212.80     22.25 o 
 -18   9   7      789.80      836.70     20.00 o 
 -17   9   7        5.97        6.45     19.12 o 
 -16   9   7        1.95       19.41     17.98 o 
 -15   9   7      109.37      124.62     17.81 o 
 -14   9   7        3.87       -0.52     17.25 o 
 -13   9   7      251.10      264.33     16.88 o 
 -12   9   7        9.49       22.13     16.60 o 
 -11   9   7     2770.88     2775.36     21.98 o 
 -10   9   7     1764.49     1771.48     19.49 o 
  -9   9   7     1226.71     1207.16     18.25 o 
  -8   9   7      325.73      359.01     16.82 o 
  -7   9   7      742.13      754.98     22.15 o 
  -6   9   7      694.39      665.82     17.01 o 
  -5   9   7      760.42      710.60     17.81 o 
  -4   9   7      153.47      155.15     15.87 o 
  -3   9   7        8.29        8.08     16.00 o 
  -2   9   7      326.46      324.36     17.64 o 
  -1   9   7     1485.17     1483.27     19.44 o 
   0   9   7       32.15       39.23     17.98 o 
   1   9   7     1921.83     1892.31     19.76 o 
   2   9   7      713.25      666.29     17.90 o 
   3   9   7      789.48      753.30     17.50 o 
   4   9   7     3174.94     3025.81     31.74 o 
   5   9   7       42.95       55.60     17.01 o 
   6   9   7       26.92       40.49     16.50 o 
   7   9   7       13.20       12.77     17.00 o 
   8   9   7     2985.84     2897.91     39.62 o 
   9   9   7      687.89      719.60     27.64 o 
  10   9   7      640.93      654.19     19.29 o 
  11   9   7      222.66      238.88     19.74 o 
  12   9   7      668.05      645.91     20.73 o 
  13   9   7        1.89        8.38     19.73 o 
  14   9   7      402.59      382.57     21.87 o 
  15   9   7      248.81      252.52     21.30 o 
  16   9   7       25.29       33.04     24.81 o 
 -17  10   7      302.35      328.57     20.48 o 
 -16  10   7        5.75       -2.96     20.03 o 
 -15  10   7      173.76      174.66     18.61 o 
 -14  10   7       32.02       44.18     17.41 o 
 -13  10   7       33.04       37.60     17.58 o 
 -12  10   7     2174.76     2175.05     21.46 o 
 -11  10   7      278.86      264.54     17.01 o 
 -10  10   7     3594.21     3405.94     22.68 o 
  -9  10   7     1724.23     1677.96     20.12 o 
  -8  10   7     2069.75     2004.44     21.63 o 
  -7  10   7      698.17      684.02     18.77 o 
  -6  10   7     1776.25     1791.90     19.36 o 
  -5  10   7      172.92      185.38     16.45 o 
  -4  10   7      104.08      116.65     16.48 o 
  -3  10   7     3257.82     3105.41     29.31 o 
  -2  10   7      765.43      779.90     19.68 o 
  -1  10   7     1442.52     1392.51     18.37 o 
   0  10   7     2728.95     2737.79     37.01 o 
   1  10   7      626.73      580.42     17.28 o 
   2  10   7      906.75      928.31     17.93 o 
   3  10   7      143.20      162.63     17.59 o 
   4  10   7      153.93      126.57     17.18 o 
   5  10   7       31.96       33.83     17.20 o 
   6  10   7       99.90      133.72     24.98 o 
   7  10   7      967.61      902.01     31.76 o 
   8  10   7      630.36      608.79     18.73 o 
   9  10   7     1064.23     1083.68     24.15 o 
  10  10   7      676.17      664.50     18.99 o 
  11  10   7      960.74      937.19     20.88 o 
  12  10   7      510.38      535.10     19.74 o 
  13  10   7      287.48      320.29     22.27 o 
  14  10   7      126.52      125.81     21.79 o 
  15  10   7       42.15       47.25     22.10 o 
 -16  11   7      499.78      529.01     20.51 o 
 -15  11   7      258.65      274.51     19.64 o 
 -14  11   7        7.71       32.00     18.53 o 
 -13  11   7      368.92      378.88     18.93 o 
 -12  11   7       13.14        9.33     19.27 o 
 -11  11   7      918.47      876.43     19.40 o 
 -10  11   7      239.75      233.61     17.50 o 
  -9  11   7     1438.69     1386.85     19.32 o 
  -8  11   7      337.19      358.16     19.41 o 
  -7  11   7      953.76      964.51     18.92 o 
  -6  11   7     2104.30     2064.95     20.14 o 
  -5  11   7       52.71       53.91     16.66 o 
  -4  11   7     1078.57     1064.49     18.39 o 
  -3  11   7      195.91      217.04     16.35 o 
  -2  11   7      653.74      621.88     18.38 o 
  -1  11   7      442.38      434.29     18.55 o 
   0  11   7      908.72      907.80     18.62 o 
   1  11   7      167.92      169.31     17.50 o 
   2  11   7      231.15      241.90     16.91 o 
   3  11   7      614.66      646.01     17.71 o 
   4  11   7      548.89      518.93     18.10 o 
   5  11   7      155.98      164.06     16.67 o 
   6  11   7      792.40      691.40     17.98 o 
   7  11   7      139.57      132.15     18.77 o 
   8  11   7      262.24      233.67     19.52 o 
   9  11   7      195.44      203.97     18.88 o 
  10  11   7      373.98      349.18     19.85 o 
  11  11   7      321.75      336.29     19.83 o 
  12  11   7      640.14      662.39     21.68 o 
  13  11   7      290.83      279.82     21.94 o 
  14  11   7       28.79       41.01     22.21 o 
 -15  12   7       94.19      100.03     19.86 o 
 -14  12   7      599.45      577.65     20.85 o 
 -13  12   7      519.44      527.44     19.96 o 
 -12  12   7       69.30       93.79     19.61 o 
 -11  12   7       90.09       99.45     18.62 o 
 -10  12   7      159.48      142.63     17.92 o 
  -9  12   7      570.16      548.45     19.86 o 
  -8  12   7     1558.95     1533.90     22.37 o 
  -7  12   7      134.30      122.55     17.92 o 
  -6  12   7        0.13        6.79     16.74 o 
  -5  12   7     1328.13     1289.68     19.75 o 
  -4  12   7      275.18      288.36     17.08 o 
  -3  12   7        3.11       16.52     16.41 o 
  -2  12   7        5.58       16.47     18.20 o 
  -1  12   7      344.13      338.69     18.52 o 
   0  12   7        1.67       18.63     16.95 o 
   1  12   7      842.25      771.00     18.55 o 
   2  12   7      503.42      494.10     17.63 o 
   3  12   7       28.81       28.49     17.23 o 
   4  12   7      225.76      239.07     17.02 o 
   5  12   7      252.24      252.96     18.17 o 
   6  12   7      536.91      503.81     18.61 o 
   7  12   7        0.48        8.59     17.52 o 
   8  12   7        0.49        4.82     17.78 o 
   9  12   7        3.18        9.87     19.63 o 
  10  12   7        3.34       -3.13     20.03 o 
  11  12   7      866.60      853.46     22.09 o 
  12  12   7       63.62       51.13     21.56 o 
 -13  13   7      108.14      103.07     21.22 o 
 -12  13   7       14.84       18.37     19.18 o 
 -11  13   7      112.70      144.93     18.84 o 
 -10  13   7      129.26      177.15     19.01 o 
  -9  13   7       92.87       90.77     19.95 o 
  -8  13   7       68.50       83.67     18.60 o 
  -7  13   7     1173.21     1208.84     20.34 o 
  -6  13   7       19.07       14.30     17.49 o 
  -5  13   7        0.42        1.50     17.50 o 
  -4  13   7      140.80      137.85     17.61 o 
  -3  13   7        1.33        7.58     17.64 o 
  -2  13   7      149.26      131.99     18.40 o 
  -1  13   7        1.15        2.10     20.20 o 
   0  13   7      155.55      170.71     18.47 o 
   1  13   7        0.33       12.30     18.31 o 
   2  13   7      197.50      212.01     17.73 o 
   3  13   7       45.16       61.72     17.72 o 
   4  13   7       71.50       69.17     17.79 o 
   5  13   7      145.95      152.11     18.72 o 
   6  13   7        0.89       28.53     18.44 o 
   7  13   7      288.22      269.75     20.84 o 
   8  13   7      225.28      223.10     19.13 o 
   9  13   7        0.04       10.58     20.13 o 
  10  13   7      116.16      123.44     22.73 o 
 -10  14   7       43.11       58.52     21.03 o 
  -9  14   7       31.85       33.55     21.35 o 
  -8  14   7       34.50       49.83     19.85 o 
  -7  14   7        3.81       12.09     20.50 o 
  -6  14   7       20.99       36.66     19.04 o 
  -5  14   7       12.38       19.42     18.99 o 
  -4  14   7       29.85       36.68     18.38 o 
  -3  14   7        0.26        3.18     18.67 o 
  -2  14   7        6.58       -1.58     20.69 o 
  -1  14   7      100.60      116.19     19.15 o 
   0  14   7        1.83       24.00     18.16 o 
   1  14   7        2.67        7.32     19.12 o 
   2  14   7        7.40        9.99     19.11 o 
   3  14   7      268.05      278.57     19.43 o 
   4  14   7      355.48      351.92     19.71 o 
   5  14   7       19.50       14.40     18.89 o 
   6  14   7        3.95        3.87     19.16 o 
   7  14   7        0.70        3.89     20.36 o 
   8  14   7        0.93       13.56     20.83 o 
  -7  15   7      158.64      178.66     22.55 o 
  -6  15   7      785.20      756.45     23.14 o 
  -5  15   7       47.07       36.25     20.11 o 
  -4  15   7       43.61       56.72     19.54 o 
  -3  15   7      203.64      211.73     20.06 o 
  -2  15   7        0.82        9.23     21.86 o 
  -1  15   7       47.78       70.96     19.71 o 
   0  15   7       58.86       57.71     20.79 o 
   1  15   7      170.02      189.41     20.06 o 
   2  15   7       10.72       20.94     19.99 o 
   3  15   7      211.89      226.14     19.67 o 
   4  15   7      385.54      358.81     21.01 o 
 -22   0   8      258.11      271.77     27.74 o 
 -21   0   8        9.27       31.20     27.04 o 
 -20   0   8       15.43       53.30     24.94 o 
 -19   0   8       29.87       44.32     26.69 o 
 -18   0   8        4.29      125.76     23.46 o 
 -17   0   8     1112.18     1109.89     24.96 o 
 -16   0   8      594.05      650.55     24.93 o 
 -15   0   8     3867.88     3826.32     76.59 o 
 -14   0   8    10373.39    10075.67    169.38 o 
 -13   0   8      323.75      270.85     24.67 o 
 -12   0   8     4522.67     4735.61     34.22 o 
 -11   0   8      196.63      236.88     22.91 o 
 -10   0   8       23.54       66.97     21.37 o 
  -9   0   8     2207.85     2301.12     28.82 o 
  -8   0   8        3.25      391.52     55.58 o 
  -7   0   8     4502.18     4480.69     35.12 o 
  -6   0   8      428.14      642.72     34.17 o 
  -5   0   8     4592.66     4303.19     49.97 o 
  -4   0   8     2075.67     2029.85     32.29 o 
  -3   0   8       72.57       60.60     23.98 o 
  -2   0   8     7767.64     7812.66     51.57 o 
  -1   0   8     6258.70     6249.44     58.80 o 
   0   0   8      116.58      113.81     24.42 o 
   1   0   8     4005.75     4282.40     56.33 o 
   2   0   8     1400.54     1420.60     29.26 o 
   3   0   8     4176.73     3882.19     40.37 o 
   4   0   8       63.40      258.24     27.79 o 
   5   0   8     8731.01     8000.41     53.60 o 
   6   0   8      836.13     1055.10     33.17 o 
   7   0   8     1019.11      925.59     31.84 o 
   8   0   8        4.40        2.69     30.46 o 
   9   0   8     4099.64     4075.42     45.76 o 
  10   0   8      500.96      450.01     33.27 o 
  11   0   8      722.48     1283.91     34.43 o 
  12   0   8        4.13      230.97     34.07 o 
  13   0   8     1113.59     1176.59     37.22 o 
  14   0   8      445.33      480.28     36.15 o 
  15   0   8     2544.85     2510.43     42.53 o 
  16   0   8       22.34       55.14     32.88 o 
  17   0   8      784.95      768.41     36.22 o 
  18   0   8      116.99      143.26     38.50 o 
  19   0   8      149.35      142.51     37.12 o 
 -22   1   8       44.54       41.90     21.18 o 
 -21   1   8      122.75      162.23     18.72 o 
 -20   1   8       96.41      122.38     18.11 o 
 -19   1   8       66.28       96.64     18.45 o 
 -18   1   8      208.85      227.86     16.80 o 
 -17   1   8      552.31      547.93     18.44 o 
 -16   1   8     2178.42     2222.59     33.97 o 
 -15   1   8     2540.82     2525.65     37.82 o 
 -14   1   8     1385.98     1351.54     18.32 o 
 -13   1   8     5638.63     5625.38     41.80 o 
 -12   1   8       17.60       30.38     14.96 o 
 -11   1   8      167.01      225.55     15.44 o 
 -10   1   8      650.19      665.76     16.83 o 
  -9   1   8      417.08      478.76     16.48 o 
  -8   1   8       20.24       40.70     15.07 o 
  -7   1   8      371.17      569.01     31.74 o 
  -6   1   8     2679.79     2555.40     22.07 o 
  -5   1   8      773.06      691.22     17.96 o 
  -4   1   8     3554.11     3233.66     24.44 o 
  -3   1   8      779.55      710.33     18.48 o 
  -2   1   8      779.45      698.48     18.62 o 
  -1   1   8       28.78       91.78     17.50 o 
   0   1   8     1895.01     1843.71     22.10 o 
   1   1   8       20.16      215.37     17.17 o 
   2   1   8       26.88       87.51     17.72 o 
   3   1   8        2.03      139.33     18.45 o 
   4   1   8     6170.53     5983.92     33.03 o 
   5   1   8       89.52      101.80     19.53 o 
   6   1   8     1870.50     1778.40     24.15 o 
   7   1   8      245.05      315.21     23.35 o 
   8   1   8      689.56      665.54     21.82 o 
   9   1   8      547.01      502.16     25.87 o 
  10   1   8      868.41     1102.07     25.48 o 
  11   1   8      656.52      751.10     24.44 o 
  12   1   8      139.37      265.05     23.59 o 
  13   1   8      863.80      960.07     27.30 o 
  14   1   8      269.92      274.81     24.88 o 
  15   1   8      364.62      357.71     24.81 o 
  16   1   8      658.79      664.01     24.76 o 
  17   1   8      271.95      322.36     26.03 o 
  18   1   8      393.17      426.61     26.86 o 
  19   1   8       78.56       88.54     26.21 o 
 -22   2   8       91.57      120.61     20.34 o 
 -21   2   8       18.86       24.33     20.65 o 
 -20   2   8       35.71       82.45     20.25 o 
 -19   2   8       41.87       57.53     19.21 o 
 -18   2   8      445.30      435.42     19.21 o 
 -17   2   8       88.37      109.26     16.90 o 
 -16   2   8     1209.92     1161.78     18.24 o 
 -15   2   8      152.80      166.89     16.55 o 
 -14   2   8      882.07      870.36     17.51 o 
 -13   2   8      775.40      721.74     16.98 o 
 -12   2   8      424.85      451.92     16.46 o 
 -11   2   8      137.40      148.59     15.68 o 
 -10   2   8       43.52       56.47     14.89 o 
  -9   2   8      323.11      358.52     16.36 o 
  -8   2   8     1270.28     1430.66     18.63 o 
  -7   2   8        4.57       20.70     15.53 o 
  -6   2   8     1520.13     1476.26     22.40 o 
  -5   2   8      166.56      255.15     19.72 o 
  -4   2   8      289.17      367.90     16.90 o 
  -3   2   8     3486.73     3367.44     25.53 o 
  -2   2   8      777.38      904.94     20.75 o 
  -1   2   8      319.13      404.69     17.61 o 
   0   2   8      134.02      251.20     16.93 o 
   1   2   8     1423.58     1423.75     20.87 o 
   2   2   8     2544.33     2826.70     25.34 o 
   3   2   8     1274.82     1326.27     22.32 o 
   4   2   8       45.49       37.49     17.16 o 
   5   2   8     2420.68     2440.27     25.49 o 
   6   2   8       82.70      105.16     21.21 o 
   7   2   8      158.07      155.49     20.60 o 
   8   2   8      597.29      594.43     21.18 o 
   9   2   8      226.68      235.09     21.57 o 
  10   2   8       71.49      104.59     20.85 o 
  11   2   8      786.80      838.44     22.88 o 
  12   2   8      146.15      163.11     21.58 o 
  13   2   8        0.17       48.05     22.49 o 
  14   2   8      258.62      273.21     23.82 o 
  15   2   8       31.13       68.34     22.70 o 
  16   2   8      211.40      207.37     23.87 o 
  17   2   8      619.72      603.21     26.89 o 
  18   2   8      288.88      307.48     26.00 o 
  19   2   8      156.93      185.29     27.84 o 
 -22   3   8       19.09       17.99     19.62 o 
 -21   3   8      165.49      193.23     19.19 o 
 -20   3   8       53.65       56.32     17.99 o 
 -19   3   8        9.86       16.79     17.29 o 
 -18   3   8      298.98      307.69     18.02 o 
 -17   3   8      249.60      282.68     18.44 o 
 -16   3   8      581.26      579.38     17.44 o 
 -15   3   8      123.79      182.94     15.86 o 
 -14   3   8      178.90      173.82     17.99 o 
 -13   3   8      167.51      199.91     18.02 o 
 -12   3   8      598.70      615.15     18.15 o 
 -11   3   8     1249.81     1295.17     19.74 o 
 -10   3   8     1470.65     1437.36     18.39 o 
  -9   3   8      965.34      978.78     17.72 o 
  -8   3   8      412.14      413.92     16.19 o 
  -7   3   8     3302.33     3235.73     23.79 o 
  -6   3   8       36.37      265.89     25.52 o 
  -5   3   8      196.92      453.89     20.93 o 
  -4   3   8     1176.78     1178.37     19.25 o 
  -3   3   8      122.75      152.84     18.10 o 
  -2   3   8     6101.29     6115.53     34.41 o 
  -1   3   8     2059.39     2259.06     23.43 o 
   0   3   8      364.52      383.81     18.71 o 
   1   3   8       88.82      157.93     17.47 o 
   2   3   8     4396.95     4455.62     27.71 o 
   3   3   8     4269.00     4268.55     29.14 o 
   4   3   8      684.39      794.50     21.78 o 
   5   3   8        3.18       36.45     17.78 o 
   6   3   8      675.95      717.99     20.46 o 
   7   3   8       19.34       94.37     21.73 o 
   8   3   8      727.74      742.75     24.27 o 
   9   3   8      384.30      373.31     22.20 o 
  10   3   8      383.02      376.71     22.45 o 
  11   3   8        1.24       30.04     20.36 o 
  12   3   8     1070.49     1097.14     24.75 o 
  13   3   8      443.67      487.13     24.02 o 
  14   3   8      152.91      166.19     22.51 o 
  15   3   8      160.34      184.84     23.48 o 
  16   3   8       58.10       50.34     27.31 o 
  17   3   8      142.03      156.84     25.83 o 
  18   3   8      132.94      164.38     25.54 o 
  19   3   8       55.31       75.95     27.73 o 
 -21   4   8       26.89       30.52     19.07 o 
 -20   4   8       62.52       75.97     19.90 o 
 -19   4   8      160.52      152.63     17.82 o 
 -18   4   8       82.30      137.34     17.53 o 
 -17   4   8      224.43      240.89     16.94 o 
 -16   4   8       27.46       37.66     16.11 o 
 -15   4   8      132.87      259.99     16.54 o 
 -14   4   8      158.26      211.40     16.72 o 
 -13   4   8     1268.60     1282.11     18.07 o 
 -12   4   8        4.68       10.71     15.45 o 
 -11   4   8      229.85      248.81     16.26 o 
 -10   4   8      263.42      287.51     15.81 o 
  -9   4   8       14.16       28.46     15.83 o 
  -8   4   8     1083.51      946.50     18.78 o 
  -7   4   8     1456.75     1530.12     21.18 o 
  -6   4   8        0.70        8.06     16.60 o 
  -5   4   8       63.09      243.17     17.39 o 
  -4   4   8     1623.83     1628.58     21.52 o 
  -3   4   8     1365.64     1438.91     22.66 o 
  -2   4   8     1057.55     1193.85     22.41 o 
  -1   4   8      999.72     1065.45     20.47 o 
   0   4   8      202.48      248.54     16.97 o 
   1   4   8      291.50      353.70     16.88 o 
   2   4   8     3182.75     3115.71     25.32 o 
   3   4   8       47.97       72.13     18.72 o 
   4   4   8     2854.05     2928.17     24.40 o 
   5   4   8      534.80      541.86     20.12 o 
   6   4   8       41.73       55.81     17.20 o 
   7   4   8       73.71      107.80     18.60 o 
   8   4   8       30.75       30.33     18.73 o 
   9   4   8        3.82       13.88     21.31 o 
  10   4   8     1084.49     1111.36     22.32 o 
  11   4   8     1138.28     1174.56     24.08 o 
  12   4   8     2419.42     2490.71     42.45 o 
  13   4   8       21.43       28.67     21.55 o 
  14   4   8      519.56      533.71     22.46 o 
  15   4   8      789.34      733.95     24.76 o 
  16   4   8       65.69       80.81     25.23 o 
  17   4   8       21.26       29.69     26.97 o 
  18   4   8       62.77       53.50     28.39 o 
 -21   5   8       10.59       31.73     19.80 o 
 -20   5   8      902.85      886.21     23.51 o 
 -19   5   8       13.75       16.25     17.90 o 
 -18   5   8      237.71      268.95     18.22 o 
 -17   5   8        9.54       31.50     19.14 o 
 -16   5   8      191.54      202.14     17.49 o 
 -15   5   8       37.58       45.40     16.93 o 
 -14   5   8       85.58      236.69     15.99 o 
 -13   5   8      715.38      728.19     17.97 o 
 -12   5   8      846.74      875.73     17.58 o 
 -11   5   8     1105.20     1132.80     18.10 o 
 -10   5   8       95.02      100.88     16.56 o 
  -9   5   8     1508.40     1478.52     19.23 o 
  -8   5   8     2248.18     2149.74     20.66 o 
  -7   5   8      246.84      258.10     16.81 o 
  -6   5   8     1431.38     1493.22     20.94 o 
  -5   5   8      621.53      740.38     17.55 o 
  -4   5   8      345.06      490.55     25.45 o 
  -3   5   8     3510.48     3564.52     45.72 o 
  -2   5   8       73.77      288.16     27.04 o 
  -1   5   8     4050.17     4185.48     32.64 o 
   0   5   8      768.34      922.36     20.21 o 
   1   5   8     4039.30     3958.08     35.46 o 
   2   5   8     2261.04     2266.84     21.52 o 
   3   5   8     2377.59     2327.94     21.80 o 
   4   5   8      457.99      482.25     17.66 o 
   5   5   8       83.14      178.52     17.72 o 
   6   5   8      610.14      717.66     19.51 o 
   7   5   8       97.26      115.28     20.76 o 
   8   5   8      636.58      667.97     19.73 o 
   9   5   8     1256.98     1207.04     21.86 o 
  10   5   8      180.63      235.20     19.67 o 
  11   5   8     3408.12     3212.42     37.60 o 
  12   5   8       35.26       35.52     21.95 o 
  13   5   8      488.88      507.36     23.70 o 
  14   5   8      287.22      290.73     22.12 o 
  15   5   8       62.68       95.83     22.61 o 
  16   5   8       10.17       -0.52     24.35 o 
  17   5   8        0.12       57.41     23.91 o 
  18   5   8      279.52      280.22     27.04 o 
 -20   6   8       47.83       81.40     21.21 o 
 -19   6   8     1096.42     1155.93     21.01 o 
 -18   6   8      122.24      133.71     18.71 o 
 -17   6   8       40.74       36.14     17.99 o 
 -16   6   8      230.27      224.84     17.77 o 
 -15   6   8       78.01       92.32     17.13 o 
 -14   6   8      120.20      113.73     16.84 o 
 -13   6   8      615.37      734.73     17.11 o 
 -12   6   8     1399.44     1437.03     19.10 o 
 -11   6   8       11.10       39.71     17.02 o 
 -10   6   8     2013.97     2038.34     26.97 o 
  -9   6   8      867.43      886.61     17.75 o 
  -8   6   8     1075.11     1045.00     18.55 o 
  -7   6   8     1129.02     1080.71     17.98 o 
  -6   6   8       12.51       16.38     17.19 o 
  -5   6   8     1599.44     1580.93     20.89 o 
  -4   6   8        1.09      177.09     26.00 o 
  -3   6   8     1303.44     1263.93     20.35 o 
  -2   6   8     1046.02     1041.33     20.79 o 
  -1   6   8      152.73      255.74     18.33 o 
   0   6   8     2445.64     2422.53     21.59 o 
   1   6   8     3237.47     3258.93     33.08 o 
   2   6   8      120.29      190.73     17.02 o 
   3   6   8       34.97       37.31     16.19 o 
   4   6   8      433.09      461.03     17.59 o 
   5   6   8       22.41       83.60     16.94 o 
   6   6   8       44.39       87.14     18.07 o 
   7   6   8     2143.64     2194.58     26.80 o 
   8   6   8      382.72      423.77     18.63 o 
   9   6   8      704.05      752.81     21.37 o 
  10   6   8     3041.52     2931.96     42.12 o 
  11   6   8       87.15       88.32     20.26 o 
  12   6   8      389.89      386.37     20.85 o 
  13   6   8        4.59       32.06     20.86 o 
  14   6   8      167.11      183.80     22.72 o 
  15   6   8      247.40      228.00     22.04 o 
  16   6   8      670.57      759.90     24.37 o 
  17   6   8      291.00      295.47     24.32 o 
 -20   7   8     1011.57      998.69     21.93 o 
 -19   7   8      165.61      193.91     19.51 o 
 -18   7   8      106.94      117.83     18.30 o 
 -17   7   8      505.45      482.85     18.83 o 
 -16   7   8      188.75      188.30     17.48 o 
 -15   7   8      365.45      378.03     18.98 o 
 -14   7   8      210.10      279.87     18.19 o 
 -13   7   8      254.68      291.30     17.38 o 
 -12   7   8      108.46      137.24     16.40 o 
 -11   7   8     1816.08     1823.38     23.62 o 
 -10   7   8     1966.96     1928.33     25.63 o 
  -9   7   8      789.73      970.86     26.31 o 
  -8   7   8     1487.85     1501.24     20.74 o 
  -7   7   8       56.90       78.34     16.33 o 
  -6   7   8      239.67      241.00     16.05 o 
  -5   7   8      754.65      758.96     18.60 o 
  -4   7   8     2798.35     2758.07     45.64 o 
  -3   7   8      282.81      262.67     18.27 o 
  -2   7   8     4061.11     4084.17     69.32 o 
  -1   7   8     4358.77     4521.91     33.29 o 
   0   7   8      123.13      172.89     17.04 o 
   1   7   8      427.29      595.00     17.37 o 
   2   7   8      588.68      658.63     17.17 o 
   3   7   8       13.30       35.23     16.32 o 
   4   7   8      188.83      195.93     17.74 o 
   5   7   8     1385.70     1378.88     19.50 o 
   6   7   8     4696.61     4579.22     50.26 o 
   7   7   8      424.17      497.17     19.09 o 
   8   7   8     2725.00     2705.13     23.14 o 
   9   7   8      732.27      724.82     19.56 o 
  10   7   8      351.07      375.69     19.64 o 
  11   7   8     1419.20     1387.88     24.58 o 
  12   7   8      143.64      152.78     21.87 o 
  13   7   8        1.82        0.45     20.93 o 
  14   7   8      104.43      126.53     21.65 o 
  15   7   8      336.38      347.49     23.66 o 
  16   7   8       12.45       16.00     24.41 o 
  17   7   8      307.98      361.47     26.94 o 
 -19   8   8       95.59      104.67     21.01 o 
 -18   8   8       18.56       22.99     19.92 o 
 -17   8   8        9.82       29.66     19.58 o 
 -16   8   8      243.67      220.14     18.86 o 
 -15   8   8       26.89       30.23     16.96 o 
 -14   8   8        3.92       26.36     16.97 o 
 -13   8   8       59.71      106.52     17.70 o 
 -12   8   8      786.77      735.47     18.26 o 
 -11   8   8      168.18      183.61     17.31 o 
 -10   8   8     1881.30     1921.52     23.59 o 
  -9   8   8      402.78      371.01     18.12 o 
  -8   8   8      111.83      157.51     16.53 o 
  -7   8   8      157.49      152.38     17.56 o 
  -6   8   8      123.20      122.43     16.33 o 
  -5   8   8     1027.71      948.19     21.00 o 
  -4   8   8        2.37       34.20     17.96 o 
  -3   8   8     1923.70     1856.67     19.81 o 
  -2   8   8     1883.42     1875.82     21.52 o 
  -1   8   8      219.07      289.03     19.26 o 
   0   8   8      616.35      651.01     18.53 o 
   1   8   8      674.37      670.58     17.57 o 
   2   8   8      128.99      173.24     16.65 o 
   3   8   8       52.64       55.49     15.89 o 
   4   8   8        1.14        6.72     16.53 o 
   5   8   8      826.62      802.12     18.21 o 
   6   8   8      133.67      167.24     17.36 o 
   7   8   8     3739.44     3715.98     47.88 o 
   8   8   8      464.18      463.32     19.37 o 
   9   8   8     1195.90     1163.47     20.60 o 
  10   8   8      756.76      781.04     20.21 o 
  11   8   8      205.34      189.70     19.47 o 
  12   8   8        1.22       11.66     19.66 o 
  13   8   8        2.42       12.30     19.72 o 
  14   8   8       74.54       94.63     24.71 o 
  15   8   8       44.57       42.43     25.21 o 
  16   8   8      117.75      104.45     25.75 o 
 -18   9   8        2.61       33.45     20.65 o 
 -17   9   8      176.47      172.64     20.42 o 
 -16   9   8      160.64      168.01     19.27 o 
 -15   9   8      267.39      262.04     18.38 o 
 -14   9   8       28.00       31.93     17.99 o 
 -13   9   8      395.25      385.58     18.20 o 
 -12   9   8      314.11      302.78     17.72 o 
 -11   9   8       90.44      106.39     16.91 o 
 -10   9   8        0.26       29.35     17.19 o 
  -9   9   8       20.27       33.56     17.25 o 
  -8   9   8      140.64      143.49     16.42 o 
  -7   9   8      191.35      254.02     17.01 o 
  -6   9   8     1206.23     1182.53     20.59 o 
  -5   9   8      311.53      336.20     18.59 o 
  -4   9   8      190.37      215.70     16.60 o 
  -3   9   8     1137.20     1175.32     19.10 o 
  -2   9   8      759.96      754.24     18.36 o 
  -1   9   8       23.07       57.82     17.55 o 
   0   9   8        1.49       73.83     15.97 o 
   1   9   8      689.45      712.97     17.57 o 
   2   9   8       11.95       43.33     16.47 o 
   3   9   8      294.00      348.83     17.05 o 
   4   9   8      891.90      879.62     18.52 o 
   5   9   8       61.74       67.00     18.04 o 
   6   9   8      338.89      340.18     18.00 o 
   7   9   8      586.08      574.10     19.32 o 
   8   9   8      398.38      419.80     19.02 o 
   9   9   8      210.27      220.26     18.80 o 
  10   9   8      131.69      132.48     19.56 o 
  11   9   8        0.37       -6.10     19.45 o 
  12   9   8       21.89       32.32     19.99 o 
  13   9   8       76.26       65.57     20.86 o 
  14   9   8       12.13       31.03     21.70 o 
  15   9   8       71.00       64.58     23.30 o 
 -17  10   8       23.77       38.08     20.38 o 
 -16  10   8      517.93      498.84     20.86 o 
 -15  10   8        7.36       22.06     19.80 o 
 -14  10   8      477.92      488.53     19.03 o 
 -13  10   8      347.69      358.23     18.86 o 
 -12  10   8        3.47        6.73     17.93 o 
 -11  10   8      103.95       88.92     18.00 o 
 -10  10   8      802.10      751.31     18.34 o 
  -9  10   8      101.33      128.22     19.79 o 
  -8  10   8      611.70      587.85     18.29 o 
  -7  10   8      442.17      435.36     20.44 o 
  -6  10   8      158.07      212.10     18.17 o 
  -5  10   8      430.32      419.26     18.31 o 
  -4  10   8      412.93      410.92     17.82 o 
  -3  10   8     1214.44     1257.54     19.01 o 
  -2  10   8       80.21       86.58     17.02 o 
  -1  10   8      310.86      304.95     20.43 o 
   0  10   8     1640.08     1623.73     19.43 o 
   1  10   8       33.76       73.57     16.41 o 
   2  10   8       93.47      112.67     17.98 o 
   3  10   8      946.37      921.81     18.36 o 
   4  10   8        2.18       27.56     17.90 o 
   5  10   8       85.49      122.80     17.66 o 
   6  10   8       11.40       29.34     17.86 o 
   7  10   8       97.47      123.18     18.67 o 
   8  10   8       24.45       28.21     19.22 o 
   9  10   8       12.01       15.21     19.55 o 
  10  10   8        1.61       31.68     20.44 o 
  11  10   8       14.48       26.81     18.58 o 
  12  10   8       28.70       39.76     21.03 o 
  13  10   8       88.84      123.26     22.44 o 
  14  10   8       32.90       41.25     22.29 o 
 -16  11   8       54.48       54.70     20.45 o 
 -15  11   8      232.48      261.70     20.04 o 
 -14  11   8        0.30       21.03     19.67 o 
 -13  11   8       36.86       24.15     19.02 o 
 -12  11   8        0.90       29.41     18.53 o 
 -11  11   8       63.16       89.11     18.40 o 
 -10  11   8      544.39      598.37     19.35 o 
  -9  11   8       74.36       75.69     17.64 o 
  -8  11   8      665.59      670.74     18.59 o 
  -7  11   8      568.08      554.93     20.16 o 
  -6  11   8      171.94      180.89     17.50 o 
  -5  11   8       51.85       59.51     18.26 o 
  -4  11   8       10.00       64.07     16.64 o 
  -3  11   8        5.32       10.25     16.99 o 
  -2  11   8       47.60      115.74     17.24 o 
  -1  11   8     1369.87     1286.10     20.62 o 
   0  11   8      114.20      121.17     16.94 o 
   1  11   8      976.02      949.11     18.54 o 
   2  11   8       29.36       37.95     17.70 o 
   3  11   8        0.47       30.56     17.77 o 
   4  11   8      107.56      114.25     18.02 o 
   5  11   8      127.09      187.42     17.61 o 
   6  11   8      187.08      211.23     19.16 o 
   7  11   8      495.92      492.51     20.08 o 
   8  11   8       99.03      162.63     19.85 o 
   9  11   8      447.67      431.95     20.16 o 
  10  11   8        6.53       29.97     19.85 o 
  11  11   8      328.78      343.74     20.25 o 
  12  11   8        1.45       23.82     21.27 o 
  13  11   8      119.72      132.04     22.65 o 
 -14  12   8       38.47       52.52     20.26 o 
 -13  12   8      121.33      165.53     20.39 o 
 -12  12   8      442.21      464.03     19.87 o 
 -11  12   8      624.83      640.86     20.08 o 
 -10  12   8       90.04      108.51     19.45 o 
  -9  12   8      921.47      863.12     19.87 o 
  -8  12   8      166.97      195.66     20.32 o 
  -7  12   8      756.20      776.75     21.07 o 
  -6  12   8      199.78      205.73     19.03 o 
  -5  12   8      363.25      398.71     18.13 o 
  -4  12   8       15.68       40.55     18.75 o 
  -3  12   8      290.19      375.85     18.83 o 
  -2  12   8      123.78      157.41     19.20 o 
  -1  12   8       46.74       62.96     19.35 o 
   0  12   8     1580.31     1582.12     20.27 o 
   1  12   8      362.62      343.65     18.29 o 
   2  12   8     1413.93     1377.79     20.48 o 
   3  12   8      324.19      341.59     18.74 o 
   4  12   8      794.49      761.54     18.64 o 
   5  12   8      469.86      465.14     19.88 o 
   6  12   8       52.20       80.20     18.64 o 
   7  12   8       59.90       73.53     18.68 o 
   8  12   8      286.33      294.87     20.42 o 
   9  12   8       66.25       97.40     19.89 o 
  10  12   8      720.16      718.08     21.52 o 
  11  12   8       91.66       89.04     21.71 o 
 -12  13   8      210.27      220.47     20.58 o 
 -11  13   8      313.06      317.99     20.01 o 
 -10  13   8      170.02      173.82     19.65 o 
  -9  13   8     1007.40     1048.61     20.69 o 
  -8  13   8      670.21      681.89     23.17 o 
  -7  13   8      794.46      800.48     19.99 o 
  -6  13   8      717.99      749.90     20.56 o 
  -5  13   8       63.52       56.03     18.95 o 
  -4  13   8      294.97      307.11     18.55 o 
  -3  13   8       91.28      102.46     19.39 o 
  -2  13   8       13.41       27.31     20.78 o 
  -1  13   8      131.48      148.69     19.65 o 
   0  13   8        1.81       15.10     18.41 o 
   1  13   8      969.00      954.56     19.46 o 
   2  13   8        1.27       10.12     19.50 o 
   3  13   8     1619.40     1555.12     25.09 o 
   4  13   8      511.75      571.85     19.67 o 
   5  13   8      131.12      162.37     19.56 o 
   6  13   8      448.13      460.35     20.88 o 
   7  13   8      154.05      174.03     20.00 o 
   8  13   8       15.19       29.18     20.78 o 
   9  13   8      307.84      291.37     21.86 o 
  -9  14   8      208.02      202.48     21.14 o 
  -8  14   8      870.31      843.25     23.19 o 
  -7  14   8      283.42      298.64     20.22 o 
  -6  14   8      222.68      222.91     19.98 o 
  -5  14   8       92.67      153.84     19.28 o 
  -4  14   8       53.29       42.20     19.50 o 
  -3  14   8       19.98       18.10     21.36 o 
  -2  14   8       18.04       24.07     21.29 o 
  -1  14   8        8.54       21.20     18.59 o 
   0  14   8      172.70      158.83     19.37 o 
   1  14   8      263.27      274.49     20.83 o 
   2  14   8     1052.70     1128.46     22.23 o 
   3  14   8      218.67      222.02     19.90 o 
   4  14   8      425.55      443.65     20.59 o 
   5  14   8      263.91      293.80     22.61 o 
   6  14   8        0.02       18.17     20.55 o 
  -4  15   8       81.77      150.35     20.17 o 
  -3  15   8       65.76       69.90     22.04 o 
  -2  15   8        2.66       -4.59     20.35 o 
  -1  15   8      192.44      174.01     20.64 o 
   0  15   8       19.51       28.31     20.96 o 
   1  15   8     1405.36     1431.45     24.64 o 
 -22   1   9       79.41       78.45     22.01 o 
 -21   1   9       45.25       37.18     20.37 o 
 -20   1   9        2.41       10.49     20.10 o 
 -19   1   9       52.29       51.56     18.15 o 
 -18   1   9      273.16      259.15     18.12 o 
 -17   1   9       41.39       36.04     17.67 o 
 -16   1   9      167.93      175.52     16.86 o 
 -15   1   9      820.66      793.53     18.02 o 
 -14   1   9      396.96      406.81     16.95 o 
 -13   1   9      185.42      206.78     16.70 o 
 -12   1   9        2.77        0.98     16.13 o 
 -11   1   9      717.73      700.14     16.67 o 
 -10   1   9      171.97      202.06     15.94 o 
  -9   1   9      477.41      479.02     17.02 o 
  -8   1   9      105.98       86.95     16.16 o 
  -7   1   9        2.01       17.42     15.73 o 
  -6   1   9     1198.94     1019.61     19.54 o 
  -5   1   9      115.82      129.18     15.62 o 
  -4   1   9       61.66      107.62     18.35 o 
  -3   1   9     4321.44     4312.60     28.16 o 
  -2   1   9      188.81      213.27     18.48 o 
  -1   1   9      471.05      457.05     18.29 o 
   0   1   9      542.86      668.14     28.15 o 
   1   1   9     1269.51     1176.66     21.42 o 
   2   1   9       56.50       64.07     17.41 o 
   3   1   9     1360.50     1352.04     23.22 o 
   4   1   9     1709.06     1614.83     22.20 o 
   5   1   9      221.68      250.00     18.93 o 
   6   1   9      486.87      540.30     22.92 o 
   7   1   9      472.54      486.70     22.69 o 
   8   1   9       18.07       56.43     22.13 o 
   9   1   9        2.20        8.57     21.09 o 
  10   1   9      919.08      920.02     25.36 o 
  11   1   9       43.38       41.53     23.31 o 
  12   1   9        1.37       15.51     21.87 o 
  13   1   9      268.52      269.54     23.87 o 
  14   1   9      801.75      811.17     25.87 o 
  15   1   9      124.67      107.20     24.73 o 
  16   1   9       31.17       30.35     24.32 o 
  17   1   9        2.94       -0.71     27.35 o 
  18   1   9      126.49      152.01     27.54 o 
 -21   2   9       10.03       12.43     22.42 o 
 -20   2   9       24.69       28.09     19.75 o 
 -19   2   9       41.12       48.34     18.85 o 
 -18   2   9        7.32       12.66     18.95 o 
 -17   2   9     1262.37     1204.97     18.81 o 
 -16   2   9      240.34      252.26     17.78 o 
 -15   2   9      178.04      228.87     17.87 o 
 -14   2   9     1117.37     1085.31     18.78 o 
 -13   2   9        0.31        2.90     16.76 o 
 -12   2   9      274.87      320.65     16.63 o 
 -11   2   9      503.36      521.15     16.72 o 
 -10   2   9     1109.26     1134.09     18.63 o 
  -9   2   9       87.69       86.69     16.33 o 
  -8   2   9       45.03       94.90     16.16 o 
  -7   2   9      442.22      429.49     20.00 o 
  -6   2   9       11.40      136.78     34.71 o 
  -5   2   9     1255.39     1217.08     30.94 o 
  -4   2   9     2406.89     2323.46     23.08 o 
  -3   2   9      219.77      254.38     17.61 o 
  -2   2   9     3025.59     2920.09     26.15 o 
  -1   2   9      215.61      327.73     23.40 o 
   0   2   9     1747.34     1873.96     22.06 o 
   1   2   9      175.50      210.19     20.33 o 
   2   2   9     2843.20     2658.00     24.03 o 
   3   2   9     4775.51     4747.93     29.33 o 
   4   2   9       49.33       75.15     17.48 o 
   5   2   9     1610.48     1612.90     23.71 o 
   6   2   9      626.75      675.03     21.87 o 
   7   2   9      401.86      385.17     21.64 o 
   8   2   9      184.67      170.56     22.89 o 
   9   2   9     1115.21     1147.47     25.15 o 
  10   2   9       79.43      103.86     22.05 o 
  11   2   9      170.08      188.69     22.05 o 
  12   2   9     2018.06     1981.28     27.05 o 
  13   2   9     1075.36     1047.23     25.00 o 
  14   2   9      303.08      293.04     23.74 o 
  15   2   9      517.68      491.56     26.67 o 
  16   2   9       18.74       36.99     24.17 o 
  17   2   9      184.47      203.91     29.32 o 
  18   2   9       62.36       72.06     27.75 o 
 -21   3   9       26.76       37.45     19.85 o 
 -20   3   9      175.68      183.69     19.48 o 
 -19   3   9       38.11       43.04     19.07 o 
 -18   3   9       70.35       72.73     17.34 o 
 -17   3   9      474.69      473.86     18.36 o 
 -16   3   9      544.76      528.86     17.95 o 
 -15   3   9     1936.42     1902.08     20.27 o 
 -14   3   9        0.13       35.12     16.51 o 
 -13   3   9     2014.40     1996.34     19.95 o 
 -12   3   9      349.20      337.95     17.13 o 
 -11   3   9     1993.37     1899.34     20.02 o 
 -10   3   9        1.70       11.30     15.63 o 
  -9   3   9      247.47      236.41     16.73 o 
  -8   3   9       85.89       90.27     17.31 o 
  -7   3   9       16.61      169.65     23.11 o 
  -6   3   9     1980.54     1984.25     22.55 o 
  -5   3   9     2548.68     2451.93     22.76 o 
  -4   3   9     1847.87     1791.11     22.89 o 
  -3   3   9     3500.12     3279.30     47.78 o 
  -2   3   9      717.59      687.64     19.27 o 
  -1   3   9     1564.99     1523.07     22.10 o 
   0   3   9      750.33      766.02     18.97 o 
   1   3   9     3380.58     3268.33     25.68 o 
   2   3   9     1691.91     1700.91     21.66 o 
   3   3   9     1325.40     1285.22     21.63 o 
   4   3   9     4849.94     4798.20     29.30 o 
   5   3   9      164.58      173.54     20.48 o 
   6   3   9      860.52      867.55     21.66 o 
   7   3   9      462.64      491.43     21.48 o 
   8   3   9     2340.47     2238.48     27.55 o 
   9   3   9      334.47      366.15     22.23 o 
  10   3   9      723.31      708.36     24.15 o 
  11   3   9     1102.13     1134.86     25.48 o 
  12   3   9       36.96       96.91     32.06 o 
  13   3   9      520.71      532.34     24.67 o 
  14   3   9      288.24      283.82     24.87 o 
  15   3   9        1.23        2.36     24.02 o 
  16   3   9      744.44      741.86     27.64 o 
  17   3   9        0.59       -0.69     29.39 o 
  18   3   9      312.00      325.91     29.51 o 
 -21   4   9      597.67      580.04     20.61 o 
 -20   4   9      188.73      163.49     20.58 o 
 -19   4   9       73.65       74.39     17.97 o 
 -18   4   9      637.79      612.69     18.94 o 
 -17   4   9      125.36      117.06     17.44 o 
 -16   4   9     2331.39     2309.62     34.50 o 
 -15   4   9        0.52        9.35     16.98 o 
 -14   4   9     2107.59     2078.29     23.48 o 
 -13   4   9        4.25       10.02     17.09 o 
 -12   4   9     4003.56     3977.65     44.69 o 
 -11   4   9       94.94       98.02     16.85 o 
 -10   4   9     2083.55     2103.34     21.31 o 
  -9   4   9      198.84      203.93     17.61 o 
  -8   4   9      390.17      400.33     17.97 o 
  -7   4   9      430.59      414.14     16.97 o 
  -6   4   9     1306.60     1254.92     19.83 o 
  -5   4   9      968.00      976.11     20.16 o 
  -4   4   9     2375.76     2279.45     22.05 o 
  -3   4   9     2469.48     2537.05     24.17 o 
  -2   4   9     4129.30     3902.52     29.17 o 
  -1   4   9      955.27      977.64     30.24 o 
   0   4   9     1646.67     1579.60     22.29 o 
   1   4   9       72.98       94.24     16.80 o 
   2   4   9      296.37      297.09     17.42 o 
   3   4   9      388.29      393.24     18.09 o 
   4   4   9       20.40       18.29     17.22 o 
   5   4   9     1394.82     1371.67     21.17 o 
   6   4   9        2.63       15.49     20.41 o 
   7   4   9     3974.02     3917.21     28.97 o 
   8   4   9      335.56      355.26     23.57 o 
   9   4   9     2142.38     2167.05     63.20 o 
  10   4   9       55.15       73.31     22.39 o 
  11   4   9      406.29      394.49     22.45 o 
  12   4   9        4.63       17.18     21.71 o 
  13   4   9       37.66       71.07     25.48 o 
  14   4   9        4.33       12.37     24.37 o 
  15   4   9      231.75      207.51     27.16 o 
  16   4   9       13.02       36.65     25.00 o 
  17   4   9      936.94      975.50     30.54 o 
  18   4   9        4.68       19.41     31.28 o 
 -20   5   9      126.72      126.14     19.71 o 
 -19   5   9        5.72        8.58     19.02 o 
 -18   5   9       27.83       42.04     17.89 o 
 -17   5   9      322.48      322.18     17.93 o 
 -16   5   9      194.22      192.52     17.63 o 
 -15   5   9      430.35      388.68     17.67 o 
 -14   5   9      621.13      554.36     18.27 o 
 -13   5   9     1741.82     1663.24     21.87 o 
 -12   5   9      103.39      120.02     16.76 o 
 -11   5   9     3367.27     3328.01     43.29 o 
 -10   5   9      511.81      485.42     17.61 o 
  -9   5   9        1.95       67.75     17.85 o 
  -8   5   9       38.48       51.12     17.18 o 
  -7   5   9     2740.37     2664.81     22.02 o 
  -6   5   9       52.70      108.93     17.15 o 
  -5   5   9       61.27       57.37     17.40 o 
  -4   5   9       52.15       76.72     16.37 o 
  -3   5   9       61.22       64.17     16.91 o 
  -2   5   9      969.59     1006.21     29.43 o 
  -1   5   9     2824.22     2692.63     24.33 o 
   0   5   9      699.49      652.66     18.98 o 
   1   5   9      158.67      151.50     16.92 o 
   2   5   9      277.95      267.15     17.30 o 
   3   5   9     1391.12     1339.99     22.21 o 
   4   5   9      101.78      158.68     22.81 o 
   5   5   9       28.46       31.27     17.28 o 
   6   5   9     1774.30     1735.55     21.86 o 
   7   5   9       36.49       52.09     18.30 o 
   8   5   9     4521.98     4537.99     45.68 o 
   9   5   9     1420.40     1310.52     23.38 o 
  10   5   9      906.66      903.36     22.61 o 
  11   5   9      317.41      284.84     22.06 o 
  12   5   9       29.60       43.25     22.27 o 
  13   5   9      100.12       68.22     23.95 o 
  14   5   9        0.51       21.42     22.02 o 
  15   5   9        2.19       33.35     23.64 o 
  16   5   9      968.63      969.25     31.55 o 
  17   5   9        7.71       16.84     26.48 o 
 -20   6   9      238.69      268.89     20.87 o 
 -19   6   9        1.18        5.02     19.20 o 
 -18   6   9      157.97      169.37     19.53 o 
 -17   6   9      438.02      436.60     18.66 o 
 -16   6   9       10.01       20.91     17.11 o 
 -15   6   9        5.07       11.22     18.00 o 
 -14   6   9      126.60      116.29     17.56 o 
 -13   6   9      436.79      412.73     18.33 o 
 -12   6   9      921.34      973.58     30.60 o 
 -11   6   9      133.72      135.31     17.41 o 
 -10   6   9     1141.31     1187.31     26.96 o 
  -9   6   9        2.70        9.61     18.12 o 
  -8   6   9       33.35       37.42     16.33 o 
  -7   6   9       66.13       51.09     17.81 o 
  -6   6   9       59.05       73.23     16.63 o 
  -5   6   9        0.23       21.15     16.09 o 
  -4   6   9       85.11       79.01     16.41 o 
  -3   6   9     1685.34     1681.87     24.64 o 
  -2   6   9      739.95      725.00     22.72 o 
  -1   6   9     1858.82     1698.27     21.87 o 
   0   6   9      970.25      915.27     19.78 o 
   1   6   9      179.25      202.71     18.67 o 
   2   6   9        1.83       -2.32     16.59 o 
   3   6   9       12.45       27.20     16.66 o 
   4   6   9       90.10      119.74     17.32 o 
   5   6   9      513.23      534.26     17.51 o 
   6   6   9       87.76       88.49     17.96 o 
   7   6   9     3771.36     3752.89     35.61 o 
   8   6   9      198.04      181.02     20.05 o 
   9   6   9     2547.69     2509.33     34.67 o 
  10   6   9      294.67      280.49     22.91 o 
  11   6   9       46.14       56.93     23.92 o 
  12   6   9        0.60       -0.17     21.37 o 
  13   6   9        6.98       14.93     21.89 o 
  14   6   9        9.82        5.70     22.36 o 
  15   6   9       18.65        7.99     24.82 o 
  16   6   9      106.26      102.06     25.13 o 
  17   6   9      584.46      572.56     29.96 o 
 -19   7   9       22.58       33.26     19.48 o 
 -18   7   9      330.08      296.39     19.96 o 
 -17   7   9       21.13       31.13     20.02 o 
 -16   7   9      488.10      479.11     20.26 o 
 -15   7   9       10.24       27.34     18.26 o 
 -14   7   9      158.98      158.81     17.29 o 
 -13   7   9       79.22       96.21     17.26 o 
 -12   7   9        1.20       -7.75     17.53 o 
 -11   7   9      278.30      300.57     18.14 o 
 -10   7   9      994.93      956.66     18.71 o 
  -9   7   9      297.03      296.11     17.53 o 
  -8   7   9      226.66      224.28     17.67 o 
  -7   7   9        0.87        1.90     18.58 o 
  -6   7   9        5.31        1.65     16.32 o 
  -5   7   9       47.59       55.03     17.88 o 
  -4   7   9       93.62       85.91     17.57 o 
  -3   7   9      166.95      181.45     18.02 o 
  -2   7   9     1913.96     1819.11     29.95 o 
  -1   7   9        0.09       47.42     19.10 o 
   0   7   9     1759.76     1719.11     21.92 o 
   1   7   9       33.04       25.21     16.83 o 
   2   7   9      385.48      393.22     17.73 o 
   3   7   9      176.87      199.48     17.02 o 
   4   7   9        0.77        5.68     17.51 o 
   5   7   9       56.50       75.66     17.78 o 
   6   7   9      496.95      514.82     19.45 o 
   7   7   9       13.32       47.84     18.29 o 
   8   7   9     1154.49     1113.33     20.71 o 
   9   7   9      274.97      277.46     19.82 o 
  10   7   9      882.47      836.57     24.29 o 
  11   7   9      514.43      501.15     22.49 o 
  12   7   9       74.15       52.13     25.43 o 
  13   7   9      106.78      142.23     26.70 o 
  14   7   9       31.67       33.92     25.95 o 
  15   7   9        0.11        1.25     25.02 o 
  16   7   9        1.45       14.52     26.06 o 
 -18   8   9       49.72       66.64     20.15 o 
 -17   8   9       82.84      112.39     19.31 o 
 -16   8   9        0.33        2.44     18.89 o 
 -15   8   9      320.81      319.33     19.19 o 
 -14   8   9       75.60       75.33     17.97 o 
 -13   8   9      115.86      172.38     17.60 o 
 -12   8   9       23.87       26.26     16.87 o 
 -11   8   9     1072.14     1024.97     18.87 o 
 -10   8   9        0.93        4.85     18.35 o 
  -9   8   9     2211.88     2263.04     30.66 o 
  -8   8   9       38.89       44.06     17.17 o 
  -7   8   9      520.78      547.39     18.07 o 
  -6   8   9      258.27      229.98     17.25 o 
  -5   8   9      280.65      332.20     20.31 o 
  -4   8   9       52.01       90.53     17.99 o 
  -3   8   9       96.95       98.22     18.56 o 
  -2   8   9       34.21       53.72     20.20 o 
  -1   8   9     1048.96     1065.22     18.93 o 
   0   8   9      821.90      781.44     18.21 o 
   1   8   9     1974.67     2005.00     21.61 o 
   2   8   9     2003.97     1856.14     20.22 o 
   3   8   9       94.57       93.64     17.12 o 
   4   8   9      313.68      295.12     17.33 o 
   5   8   9       17.15       34.76     17.96 o 
   6   8   9      472.25      496.94     29.04 o 
   7   8   9      423.06      409.87     19.53 o 
   8   8   9      171.58      182.18     19.43 o 
   9   8   9      295.30      266.13     19.72 o 
  10   8   9     2455.09     2283.75     24.51 o 
  11   8   9      304.33      351.27     22.03 o 
  12   8   9      173.12      176.84     21.24 o 
  13   8   9        2.32       10.99     22.30 o 
  14   8   9      389.86      415.35     24.43 o 
  15   8   9       32.33       50.23     31.13 o 
 -17   9   9       10.74       18.93     19.88 o 
 -16   9   9       47.82       55.86     18.77 o 
 -15   9   9      141.12      144.48     18.72 o 
 -14   9   9       88.73      108.27     18.76 o 
 -13   9   9       39.43       57.51     17.57 o 
 -12   9   9      202.14      199.07     18.24 o 
 -11   9   9      687.03      667.36     19.15 o 
 -10   9   9     2304.44     2279.86     29.15 o 
  -9   9   9       37.85       51.37     17.39 o 
  -8   9   9      869.93      855.85     19.12 o 
  -7   9   9       42.02       45.52     16.89 o 
  -6   9   9        2.41       -3.64     17.76 o 
  -5   9   9       54.77       81.30     16.57 o 
  -4   9   9        1.17        0.39     18.15 o 
  -3   9   9      134.56      156.61     17.94 o 
  -2   9   9        4.14       30.58     20.08 o 
  -1   9   9      798.83      792.96     18.55 o 
   0   9   9     1410.64     1324.33     19.39 o 
   1   9   9      305.68      317.10     17.69 o 
   2   9   9      600.00      574.49     18.84 o 
   3   9   9       27.91       37.98     18.21 o 
   4   9   9       19.07       33.16     16.98 o 
   5   9   9       70.30       74.58     17.33 o 
   6   9   9      461.43      488.94     19.30 o 
   7   9   9      424.81      480.54     21.83 o 
   8   9   9      717.87      700.95     20.22 o 
   9   9   9     1284.13     1300.76     21.75 o 
  10   9   9      149.00      151.56     20.74 o 
  11   9   9      977.39      983.90     22.43 o 
  12   9   9       79.66       99.66     22.06 o 
  13   9   9      263.37      324.09     23.72 o 
  14   9   9        6.00       17.46     25.13 o 
 -16  10   9       86.03      106.48     20.39 o 
 -15  10   9       57.65       77.78     19.75 o 
 -14  10   9       48.79       52.49     18.78 o 
 -13  10   9        6.42        2.81     18.94 o 
 -12  10   9      747.08      724.92     19.31 o 
 -11  10   9      659.99      625.30     19.47 o 
 -10  10   9      518.56      527.93     18.75 o 
  -9  10   9     3240.63     3202.32     32.85 o 
  -8  10   9      158.54      173.33     18.23 o 
  -7  10   9      530.02      488.84     18.64 o 
  -6  10   9       41.36      102.04     17.43 o 
  -5  10   9       47.54       60.24     18.92 o 
  -4  10   9      121.27      153.96     18.75 o 
  -3  10   9      115.40      125.50     18.32 o 
  -2  10   9      455.48      455.43     19.46 o 
  -1  10   9      447.83      459.54     19.12 o 
   0  10   9     1326.60     1316.94     22.72 o 
   1  10   9     1166.33     1163.01     19.91 o 
   2  10   9       28.92       42.21     17.31 o 
   3  10   9     1640.92     1617.77     20.55 o 
   4  10   9       23.93       38.19     17.65 o 
   5  10   9      137.94      157.99     18.04 o 
   6  10   9       25.40      102.88     37.90 o 
   7  10   9      534.67      520.93     20.21 o 
   8  10   9      431.31      443.20     19.64 o 
   9  10   9       72.59       77.32     19.24 o 
  10  10   9      530.86      555.17     21.23 o 
  11  10   9       49.45       44.80     21.58 o 
  12  10   9      490.34      512.77     22.76 o 
  13  10   9       32.04       42.22     22.49 o 
 -15  11   9      288.05      281.22     21.49 o 
 -14  11   9       28.09       27.79     20.71 o 
 -13  11   9       29.34       22.88     19.60 o 
 -12  11   9        9.50       26.13     19.70 o 
 -11  11   9       56.31       63.61     18.86 o 
 -10  11   9      168.78      192.11     19.62 o 
  -9  11   9      196.26      209.24     18.78 o 
  -8  11   9     1541.36     1483.06     22.92 o 
  -7  11   9      206.14      222.81     18.66 o 
  -6  11   9     1142.98     1080.90     21.51 o 
  -5  11   9       71.56      116.88     21.05 o 
  -4  11   9       95.10      103.34     17.34 o 
  -3  11   9        2.62       17.51     17.46 o 
  -2  11   9       62.53       73.46     19.52 o 
  -1  11   9      178.11      181.35     18.44 o 
   0  11   9      410.13      407.74     18.76 o 
   1  11   9      268.01      272.15     18.08 o 
   2  11   9     1373.23     1305.29     20.80 o 
   3  11   9      610.55      657.45     19.48 o 
   4  11   9     1082.42     1025.16     20.02 o 
   5  11   9        0.03       28.54     17.89 o 
   6  11   9       94.76       73.84     19.01 o 
   7  11   9      465.52      467.88     19.08 o 
   8  11   9       32.28       48.92     20.57 o 
   9  11   9      251.28      241.36     20.70 o 
  10  11   9        0.12       13.03     19.76 o 
  11  11   9      321.21      321.82     22.64 o 
 -13  12   9       77.02       65.54     19.79 o 
 -12  12   9       28.11       44.16     19.96 o 
 -11  12   9       55.06       73.54     19.12 o 
 -10  12   9       35.11       43.72     18.98 o 
  -9  12   9       91.24       84.89     19.45 o 
  -8  12   9      144.93      148.48     21.14 o 
  -7  12   9      404.48      395.49     19.10 o 
  -6  12   9       94.00      105.26     20.04 o 
  -5  12   9       85.16      123.66     19.10 o 
  -4  12   9       15.12       13.69     17.77 o 
  -3  12   9      335.65      322.09     20.36 o 
  -2  12   9       45.00       40.30     19.81 o 
  -1  12   9       35.94       45.11     20.06 o 
   0  12   9        2.03       19.97     18.32 o 
   1  12   9       15.47        9.15     18.01 o 
   2  12   9      627.48      623.48     20.22 o 
   3  12   9      416.66      400.10     18.82 o 
   4  12   9        5.73       23.29     18.63 o 
   5  12   9      235.15      243.83     19.04 o 
   6  12   9      256.60      224.71     19.73 o 
   7  12   9       21.12       29.38     20.50 o 
   8  12   9        5.06       -0.93     19.13 o 
   9  12   9        3.13       -7.96     22.11 o 
  10  12   9       45.38       59.50     21.93 o 
 -10  13   9      118.34      134.85     20.70 o 
  -9  13   9       39.02       55.16     21.24 o 
  -8  13   9      202.51      211.91     20.72 o 
  -7  13   9      145.22      169.30     21.20 o 
  -6  13   9        6.19       -8.17     21.19 o 
  -5  13   9        0.58       -0.05     19.49 o 
  -4  13   9       45.87       42.16     19.75 o 
  -3  13   9        0.56       16.49     20.16 o 
  -2  13   9      140.78      145.58     18.78 o 
  -1  13   9        0.00       -2.47     18.37 o 
   0  13   9        1.95       14.44     18.83 o 
   1  13   9       25.04       36.10     19.07 o 
   2  13   9      124.89      113.33     19.23 o 
   3  13   9       81.89       95.60     20.25 o 
   4  13   9      280.58      277.45     19.77 o 
   5  13   9       36.71       36.58     19.66 o 
   6  13   9        0.13        4.76     20.18 o 
   7  13   9      165.27      175.92     20.84 o 
  -7  14   9       67.82       72.36     23.99 o 
  -6  14   9        2.91       24.00     22.45 o 
  -5  14   9       17.45       13.61     19.98 o 
  -4  14   9       52.02       72.49     22.12 o 
  -3  14   9        2.24       19.33     20.84 o 
  -2  14   9        0.26       10.17     21.12 o 
  -1  14   9        1.86       13.11     20.60 o 
   0  14   9       16.44       17.07     21.39 o 
   1  14   9       46.19       48.96     20.14 o 
   2  14   9        0.32       16.60     20.13 o 
   3  14   9       94.14      122.14     21.46 o 
   4  14   9      138.82      140.02     21.07 o 
 -21   0  10      816.20      794.75     40.02 o 
 -20   0  10       26.80        2.97     27.23 o 
 -19   0  10      398.18      376.60     29.11 o 
 -18   0  10      201.15      189.26     27.30 o 
 -17   0  10      938.18      910.09     27.39 o 
 -16   0  10     1440.58     1396.61     28.15 o 
 -15   0  10        4.23       -6.38     24.24 o 
 -14   0  10     4400.41     4313.39     34.79 o 
 -13   0  10     3257.47     3134.01     32.34 o 
 -12   0  10     1861.40     1754.85     28.78 o 
 -11   0  10     1981.40     1896.84     30.18 o 
 -10   0  10     1300.87     1211.78     27.55 o 
  -9   0  10     1630.42     1609.09     29.73 o 
  -8   0  10      657.70      621.64     24.82 o 
  -7   0  10     1391.49     1367.95     27.93 o 
  -6   0  10     3770.69     3683.63     39.38 o 
  -5   0  10       89.47       95.31     27.32 o 
  -4   0  10    24347.21    23489.68    255.32 o 
  -3   0  10      328.67      337.88     27.14 o 
  -2   0  10     9199.12     8747.11     99.83 o 
  -1   0  10      722.33      720.26     28.37 o 
   0   0  10      731.54     1321.15    528.52 o 
   1   0  10       85.64       90.93     23.90 o 
   2   0  10      173.82      178.66     30.14 o 
   3   0  10      178.00      213.74     26.90 o 
   4   0  10      596.62      621.70     29.75 o 
   5   0  10     2242.03     2270.07     38.29 o 
   6   0  10     4292.26     4248.79     45.78 o 
   7   0  10        1.05       -1.31     57.95 o 
   8   0  10      540.83      585.16     35.96 o 
   9   0  10     1364.60     1260.00     38.80 o 
  10   0  10        7.30      138.26    134.07 o 
  11   0  10      319.83      300.54     31.78 o 
  12   0  10      708.98      737.72     37.83 o 
  13   0  10     1428.70     1340.05     60.31 o 
  14   0  10      294.31      317.75     41.59 o 
  15   0  10     2015.21     1973.92     99.67 o 
  16   0  10     1120.31     1127.68     42.33 o 
  17   0  10      390.79      385.89     42.18 o 
 -21   1  10       23.38       29.74     19.51 o 
 -20   1  10      196.38      172.32     19.29 o 
 -19   1  10       43.77       47.99     18.09 o 
 -18   1  10      777.44      720.12     20.02 o 
 -17   1  10      123.45      142.25     17.83 o 
 -16   1  10       49.20       31.95     17.27 o 
 -15   1  10     1911.55     1870.03     20.54 o 
 -14   1  10     1193.93     1180.89     19.29 o 
 -13   1  10     1474.53     1494.92     20.28 o 
 -12   1  10     1606.96     1494.52     19.72 o 
 -11   1  10       33.08      129.50     32.50 o 
 -10   1  10      138.64      121.54     16.10 o 
  -9   1  10      405.17      406.46     17.23 o 
  -8   1  10       26.88       22.72     16.41 o 
  -7   1  10      632.17      624.71     18.15 o 
  -6   1  10      850.61      777.05     19.27 o 
  -5   1  10     3821.14     3828.42     26.87 o 
  -4   1  10     2941.50     2967.62     25.37 o 
  -3   1  10     9421.75     9264.26     61.15 o 
  -2   1  10      701.11      763.74     20.65 o 
  -1   1  10     3242.88     3179.87     53.79 o 
   0   1  10        0.90       30.00     18.68 o 
   1   1  10      519.60      477.85     20.58 o 
   2   1  10       74.56       80.77     18.46 o 
   3   1  10      113.63       95.44     19.85 o 
   4   1  10      826.64      868.36     21.61 o 
   5   1  10     2017.23     1971.69     25.36 o 
   6   1  10      573.44      511.52     22.68 o 
   7   1  10     4143.94     3970.31     35.64 o 
   8   1  10      108.12      159.64     23.72 o 
   9   1  10      138.29      166.89     31.03 o 
  10   1  10      322.14      328.28     23.53 o 
  11   1  10      729.09      702.69     24.35 o 
  12   1  10        3.80       -9.95     24.54 o 
  13   1  10      791.92      770.52     25.87 o 
  14   1  10     1014.99     1023.69     27.64 o 
  15   1  10      619.25      626.02     26.21 o 
  16   1  10     1266.80     1231.38     30.81 o 
  17   1  10      758.64      733.06     31.85 o 
 -21   2  10      148.35      142.55     21.78 o 
 -20   2  10      233.97      255.50     21.28 o 
 -19   2  10       28.88       43.85     19.60 o 
 -18   2  10      107.94      120.41     20.35 o 
 -17   2  10       31.64       31.06     19.24 o 
 -16   2  10      145.38      145.97     17.52 o 
 -15   2  10     1104.22     1144.79     20.32 o 
 -14   2  10       89.90      107.35     17.19 o 
 -13   2  10      111.07      122.35     16.30 o 
 -12   2  10        3.26       44.96     17.89 o 
 -11   2  10       28.36       21.21     16.20 o 
 -10   2  10       85.02      115.61     22.64 o 
  -9   2  10       11.13       21.00     16.47 o 
  -8   2  10      333.16      335.45     19.67 o 
  -7   2  10       27.92       38.66     21.44 o 
  -6   2  10      592.23      594.97     22.62 o 
  -5   2  10      329.07      346.41     18.92 o 
  -4   2  10      297.01      276.68     17.96 o 
  -3   2  10     1694.17     1704.99     22.57 o 
  -2   2  10     3227.80     3140.25     27.54 o 
  -1   2  10     1281.56     1302.41     20.88 o 
   0   2  10      677.63      672.23     19.67 o 
   1   2  10     2267.97     2250.66     25.01 o 
   2   2  10       14.70       28.00     18.05 o 
   3   2  10      188.86      242.51     18.78 o 
   4   2  10       90.67      109.56     20.68 o 
   5   2  10       79.97       76.16     20.00 o 
   6   2  10     3241.64     3251.14     30.51 o 
   7   2  10       47.83       50.32     20.37 o 
   8   2  10     1806.53     1808.41     26.59 o 
   9   2  10       23.17       26.24     22.39 o 
  10   2  10      966.26      927.18     27.55 o 
  11   2  10        6.85       -6.19     25.59 o 
  12   2  10      493.09      471.05     25.94 o 
  13   2  10       32.87       48.98     25.42 o 
  14   2  10      457.16      469.65     28.48 o 
  15   2  10      682.40      677.44     31.85 o 
  16   2  10      418.06      457.32     26.65 o 
  17   2  10      377.32      378.50     28.62 o 
 -21   3  10      723.61      719.72     21.94 o 
 -20   3  10      107.68      144.05     19.70 o 
 -19   3  10        3.68       13.12     19.06 o 
 -18   3  10      478.96      441.77     19.66 o 
 -17   3  10      156.09      146.55     18.84 o 
 -16   3  10      928.84      911.26     19.74 o 
 -15   3  10        8.94        6.83     17.18 o 
 -14   3  10       21.12       14.74     16.44 o 
 -13   3  10        5.11       20.49     16.94 o 
 -12   3  10      118.77      127.27     17.71 o 
 -11   3  10     1083.09     1024.23     18.88 o 
 -10   3  10      200.47      182.19     17.26 o 
  -9   3  10      104.23      145.03     17.38 o 
  -8   3  10      338.68      365.55     18.21 o 
  -7   3  10      355.72      350.39     18.60 o 
  -6   3  10      528.32      562.31     18.37 o 
  -5   3  10      178.62      163.46     17.68 o 
  -4   3  10      108.98      111.02     18.94 o 
  -3   3  10      948.22      892.64     21.22 o 
  -2   3  10       25.01       25.18     19.82 o 
  -1   3  10     1061.01     1036.56     22.49 o 
   0   3  10     1180.19     1204.44     20.83 o 
   1   3  10       76.28       82.18     17.25 o 
   2   3  10      659.32      696.94     19.39 o 
   3   3  10     2465.05     2356.29     23.30 o 
   4   3  10     1469.91     1300.36     21.13 o 
   5   3  10      556.65      572.68     22.24 o 
   6   3  10      378.84      350.81     23.71 o 
   7   3  10        8.63       32.46     20.90 o 
   8   3  10      511.54      546.73     21.92 o 
   9   3  10      734.24      696.79     23.91 o 
  10   3  10        0.37       -2.26     22.97 o 
  11   3  10        0.19        4.19     24.36 o 
  12   3  10       23.35       46.69     23.87 o 
  13   3  10     1359.23     1318.00     28.92 o 
  14   3  10       37.63       51.74     24.19 o 
  15   3  10      275.45      295.45     27.80 o 
  16   3  10       20.24       39.94     25.90 o 
  17   3  10       10.13        1.81     27.97 o 
 -20   4  10       75.58       81.90     20.65 o 
 -19   4  10       27.27       28.29     18.57 o 
 -18   4  10        0.87        2.48     17.90 o 
 -17   4  10     1387.10     1368.81     21.41 o 
 -16   4  10      155.59      166.13     17.64 o 
 -15   4  10      734.00      728.92     18.39 o 
 -14   4  10      100.58      100.09     18.49 o 
 -13   4  10       13.19       12.81     16.78 o 
 -12   4  10        3.77       18.02     17.48 o 
 -11   4  10        9.67       25.63     17.41 o 
 -10   4  10      930.30      893.25     20.30 o 
  -9   4  10      735.37      733.10     18.67 o 
  -8   4  10      295.76      279.70     37.44 o 
  -7   4  10     1606.02     1550.26     20.73 o 
  -6   4  10      446.96      453.10     19.67 o 
  -5   4  10      357.57      334.46     18.69 o 
  -4   4  10      166.82      173.36     17.53 o 
  -3   4  10       67.28       66.54     16.56 o 
  -2   4  10      460.68      403.51     18.88 o 
  -1   4  10      118.44      112.30     19.28 o 
   0   4  10        7.09       11.93     18.68 o 
   1   4  10      162.34      155.19     18.13 o 
   2   4  10      819.95      837.07     19.92 o 
   3   4  10      187.04      242.14     18.85 o 
   4   4  10     2785.77     2710.55     25.78 o 
   5   4  10      224.12      223.57     19.24 o 
   6   4  10      412.21      420.33     20.32 o 
   7   4  10      540.91      513.93     24.57 o 
   8   4  10        0.11        4.93     20.59 o 
   9   4  10      187.65      192.78     21.14 o 
  10   4  10       90.89       81.73     22.51 o 
  11   4  10       41.22       47.64     21.71 o 
  12   4  10      425.20      431.00     26.33 o 
  13   4  10      478.28      423.17     28.64 o 
  14   4  10      384.97      400.33     25.45 o 
  15   4  10      288.34      267.37     26.87 o 
  16   4  10        6.64       21.72     27.21 o 
 -20   5  10      241.14      247.14     20.69 o 
 -19   5  10       50.01       44.59     19.46 o 
 -18   5  10       57.54       76.65     18.65 o 
 -17   5  10      561.09      567.78     20.08 o 
 -16   5  10      364.74      374.09     19.06 o 
 -15   5  10      165.65      186.63     18.15 o 
 -14   5  10       96.26       84.34     16.89 o 
 -13   5  10      562.12      558.22     19.05 o 
 -12   5  10       65.42       88.72     17.29 o 
 -11   5  10       88.53       71.38     17.78 o 
 -10   5  10      330.89      331.82     19.19 o 
  -9   5  10      252.78      246.29     17.80 o 
  -8   5  10     2444.76     2518.15     33.50 o 
  -7   5  10      679.83      723.85     19.84 o 
  -6   5  10      564.32      568.28     18.24 o 
  -5   5  10     1382.21     1358.09     21.63 o 
  -4   5  10       67.95       76.51     17.43 o 
  -3   5  10       60.23       62.94     20.03 o 
  -2   5  10      374.73      377.01     18.39 o 
  -1   5  10      313.43      299.04     18.84 o 
   0   5  10      427.61      424.43     19.02 o 
   1   5  10      668.30      658.31     19.72 o 
   2   5  10      758.29      789.30     19.27 o 
   3   5  10      127.57      136.95     17.69 o 
   4   5  10      958.14      930.10     19.96 o 
   5   5  10       21.54       37.05     18.02 o 
   6   5  10      130.46      123.56     19.45 o 
   7   5  10       33.83       36.24     18.85 o 
   8   5  10      200.81      196.54     21.75 o 
   9   5  10      179.22      174.06     27.10 o 
  10   5  10       91.16       79.05     22.20 o 
  11   5  10      304.04      280.44     22.63 o 
  12   5  10      393.33      370.60     23.46 o 
  13   5  10       71.90       76.07     24.68 o 
  14   5  10      377.88      360.05     25.77 o 
  15   5  10       14.99       25.89     26.60 o 
  16   5  10       20.05       20.35     29.08 o 
 -19   6  10      886.40      919.89     22.09 o 
 -18   6  10     1049.59     1049.48     22.05 o 
 -17   6  10        2.94       -3.77     19.96 o 
 -16   6  10      300.50      296.09     19.29 o 
 -15   6  10       38.54       32.89     19.21 o 
 -14   6  10       19.69       49.92     17.14 o 
 -13   6  10        4.80       12.74     17.81 o 
 -12   6  10      265.49      268.87     19.06 o 
 -11   6  10      469.55      489.95     18.74 o 
 -10   6  10       45.38       51.45     17.72 o 
  -9   6  10     1242.76     1260.99     19.92 o 
  -8   6  10      240.91      259.26     18.56 o 
  -7   6  10      372.63      421.89     24.08 o 
  -6   6  10     1243.60     1229.41     20.42 o 
  -5   6  10       52.00       20.98     17.66 o 
  -4   6  10       54.25       58.27     17.71 o 
  -3   6  10       80.69       92.48     18.93 o 
  -2   6  10      150.79      152.88     17.87 o 
  -1   6  10      255.69      267.55     17.87 o 
   0   6  10     2056.46     1951.27     22.36 o 
   1   6  10     1049.62     1011.38     20.26 o 
   2   6  10       85.52      108.30     17.54 o 
   3   6  10     2034.32     1988.48     27.05 o 
   4   6  10        0.86       14.46     18.79 o 
   5   6  10     1894.71     1815.24     23.72 o 
   6   6  10        0.53        8.98     20.22 o 
   7   6  10      491.84      539.62     22.08 o 
   8   6  10      577.93      514.61     20.03 o 
   9   6  10       16.75       31.66     23.04 o 
  10   6  10     1467.98     1383.64     25.29 o 
  11   6  10      589.90      601.74     27.26 o 
  12   6  10      100.11      131.67     29.64 o 
  13   6  10       42.17       36.30     24.45 o 
  14   6  10       55.84       63.59     24.67 o 
  15   6  10        1.46       -0.18     25.80 o 
 -18   7  10      114.77      128.38     20.52 o 
 -17   7  10     1144.50     1135.51     22.11 o 
 -16   7  10       14.55       19.42     18.58 o 
 -15   7  10       54.42       62.28     18.04 o 
 -14   7  10      220.12      223.71     18.45 o 
 -13   7  10      735.32      733.14     21.27 o 
 -12   7  10      199.88      232.26     18.38 o 
 -11   7  10     2247.51     2146.88     25.84 o 
 -10   7  10     1967.97     1987.64     29.19 o 
  -9   7  10      446.47      428.57     19.33 o 
  -8   7  10     2219.03     2222.40     22.76 o 
  -7   7  10      159.83      180.43     18.42 o 
  -6   7  10       95.48      126.44     24.17 o 
  -5   7  10      116.48      132.64     17.84 o 
  -4   7  10     1709.18     1634.21     32.70 o 
  -3   7  10     1568.65     1538.73     33.55 o 
  -2   7  10      480.11      453.68     19.79 o 
  -1   7  10     2392.24     2288.74     23.80 o 
   0   7  10      910.12      981.00     24.39 o 
   1   7  10     2066.92     1962.27     26.35 o 
   2   7  10     1796.28     1820.71     23.51 o 
   3   7  10       45.91       39.94     17.04 o 
   4   7  10      618.69      630.38     18.75 o 
   5   7  10       27.97       35.24     19.06 o 
   6   7  10     1246.47     1179.73     21.46 o 
   7   7  10      230.36      238.39     19.47 o 
   8   7  10      494.68      492.78     19.99 o 
   9   7  10     1219.45     1204.46     22.93 o 
  10   7  10       17.29       24.72     21.83 o 
  11   7  10       19.92       19.70     22.64 o 
  12   7  10      208.85      211.18     22.96 o 
  13   7  10       21.77       27.06     28.20 o 
  14   7  10        1.22       17.39     27.72 o 
  15   7  10        5.52       11.03     29.09 o 
 -17   8  10        0.97        5.20     20.05 o 
 -16   8  10      273.80      234.66     19.85 o 
 -15   8  10        3.03       18.73     18.41 o 
 -14   8  10      426.57      396.45     18.81 o 
 -13   8  10      134.19      117.84     19.19 o 
 -12   8  10     1984.55     1916.03     22.42 o 
 -11   8  10      120.94      119.37     18.47 o 
 -10   8  10      514.07      469.36     20.31 o 
  -9   8  10     1101.32     1127.06     23.74 o 
  -8   8  10      142.45      155.85     18.94 o 
  -7   8  10      143.49      187.58     18.34 o 
  -6   8  10      193.45      202.85     18.29 o 
  -5   8  10       29.09       46.50     18.38 o 
  -4   8  10     1159.85     1127.04     20.55 o 
  -3   8  10        4.75       21.94     21.45 o 
  -2   8  10     1504.90     1514.85     23.51 o 
  -1   8  10      180.53      202.39     20.26 o 
   0   8  10      835.51      837.15     22.78 o 
   1   8  10      411.40      423.65     17.58 o 
   2   8  10        0.63       10.53     18.46 o 
   3   8  10     1009.99      965.30     19.51 o 
   4   8  10      221.51      247.43     18.00 o 
   5   8  10     2022.32     1888.55     22.38 o 
   6   8  10      497.79      499.16     18.93 o 
   7   8  10      853.86      811.45     21.21 o 
   8   8  10     1111.94     1108.66     22.06 o 
   9   8  10        5.83        0.43     20.43 o 
  10   8  10      239.93      230.55     22.22 o 
  11   8  10      170.09      194.29     21.54 o 
  12   8  10       18.34       22.49     22.40 o 
  13   8  10       57.12       49.84     24.72 o 
  14   8  10        4.36       13.56     24.30 o 
 -16   9  10        1.63       12.81     20.94 o 
 -15   9  10      161.28      145.92     19.33 o 
 -14   9  10      643.17      606.97     19.92 o 
 -13   9  10      259.45      267.44     20.08 o 
 -12   9  10      215.64      201.85     19.71 o 
 -11   9  10       15.86       29.05     19.82 o 
 -10   9  10        3.28       38.53     19.28 o 
  -9   9  10        0.30        3.49     18.10 o 
  -8   9  10        1.05       26.58     19.93 o 
  -7   9  10      101.18      105.54     18.64 o 
  -6   9  10       12.64        7.83     18.48 o 
  -5   9  10      705.93      695.46     19.17 o 
  -4   9  10      731.31      692.67     19.40 o 
  -3   9  10       95.86      126.36     21.81 o 
  -2   9  10     1834.43     1720.73     30.74 o 
  -1   9  10       78.27       63.72     20.43 o 
   0   9  10      122.97      157.31     18.46 o 
   1   9  10        0.70       14.32     16.74 o 
   2   9  10       73.23       88.56     19.46 o 
   3   9  10       97.62      115.21     17.90 o 
   4   9  10      731.51      723.79     19.73 o 
   5   9  10      229.53      236.05     18.71 o 
   6   9  10       59.11       78.08     19.13 o 
   7   9  10     1253.13     1185.94     22.02 o 
   8   9  10       32.21       44.42     19.97 o 
   9   9  10       18.96       31.92     20.79 o 
  10   9  10        1.34        2.89     21.12 o 
  11   9  10       44.62       49.51     22.88 o 
  12   9  10       39.46       50.46     23.77 o 
  13   9  10        9.69       19.90     24.69 o 
 -15  10  10       15.47       18.88     21.10 o 
 -14  10  10       35.99       44.04     20.04 o 
 -13  10  10      445.35      416.66     20.91 o 
 -12  10  10       27.78       30.64     20.41 o 
 -11  10  10        1.54       19.06     19.75 o 
 -10  10  10       91.28       90.13     19.33 o 
  -9  10  10        6.83       12.93     19.48 o 
  -8  10  10      111.44      104.41     20.12 o 
  -7  10  10        7.45        2.73     18.87 o 
  -6  10  10       18.36       13.61     19.16 o 
  -5  10  10      360.19      342.06     19.55 o 
  -4  10  10      286.48      306.48     18.87 o 
  -3  10  10     1177.40     1122.98     24.78 o 
  -2  10  10      275.36      283.75     20.49 o 
  -1  10  10       19.70       37.53     18.63 o 
   0  10  10      416.93      394.53     19.34 o 
   1  10  10      166.31      188.01     19.15 o 
   2  10  10      256.14      277.50     18.92 o 
   3  10  10        0.83        8.06     18.26 o 
   4  10  10      156.94      164.68     19.30 o 
   5  10  10      202.60      190.44     20.18 o 
   6  10  10      276.79      272.65     19.90 o 
   7  10  10      540.19      522.60     20.37 o 
   8  10  10        0.00       10.84     20.57 o 
   9  10  10        9.01       28.34     20.70 o 
  10  10  10      210.31      192.81     21.63 o 
  11  10  10      169.87      192.51     23.08 o 
 -13  11  10        6.08       -1.29     20.61 o 
 -12  11  10       11.26       20.33     20.73 o 
 -11  11  10      116.99      145.94     20.25 o 
 -10  11  10      270.96      260.38     20.08 o 
  -9  11  10        1.81        4.54     19.66 o 
  -8  11  10        3.74       10.69     19.24 o 
  -7  11  10       21.32       33.92     20.39 o 
  -6  11  10       61.23       99.42     19.57 o 
  -5  11  10       31.66       51.70     18.28 o 
  -4  11  10      750.22      708.13     21.86 o 
  -3  11  10       37.26       28.31     22.52 o 
  -2  11  10        0.04        7.89     17.77 o 
  -1  11  10       59.70       64.59     19.01 o 
   0  11  10      296.29      350.33     20.02 o 
   1  11  10       14.05       22.46     18.85 o 
   2  11  10      858.03      857.98     20.52 o 
   3  11  10       83.32       93.30     19.13 o 
   4  11  10       33.35       29.81     18.68 o 
   5  11  10       93.48      113.62     19.51 o 
   6  11  10      161.44      191.57     19.76 o 
   7  11  10       14.61       18.75     19.90 o 
   8  11  10      266.73      290.74     22.04 o 
   9  11  10       90.05       91.21     21.66 o 
  10  11  10       38.73       55.06     22.12 o 
 -11  12  10      361.36      340.87     21.00 o 
 -10  12  10      187.74      203.09     20.52 o 
  -9  12  10      649.70      588.66     20.71 o 
  -8  12  10        0.76       13.09     19.53 o 
  -7  12  10      553.36      552.77     22.20 o 
  -6  12  10      110.93      107.82     19.39 o 
  -5  12  10      549.09      524.60     22.37 o 
  -4  12  10        3.00        6.43     22.68 o 
  -3  12  10       21.93       36.64     20.05 o 
  -2  12  10        9.72       11.19     20.36 o 
  -1  12  10      306.83      321.59     18.91 o 
   0  12  10       13.34       28.81     20.19 o 
   1  12  10      896.13      875.71     22.23 o 
   2  12  10        0.19        5.12     20.76 o 
   3  12  10      392.99      361.15     20.46 o 
   4  12  10       46.97       36.60     20.27 o 
   5  12  10      221.10      239.57     20.89 o 
   6  12  10       75.97       77.46     21.31 o 
   7  12  10       90.76       97.66     21.88 o 
   8  12  10        8.39        2.06     21.41 o 
  -9  13  10        0.52       23.72     20.53 o 
  -8  13  10     1222.43     1199.23     23.00 o 
  -7  13  10        2.00       -8.59     20.73 o 
  -6  13  10     1189.76     1207.64     23.26 o 
  -5  13  10       71.84       96.50     22.16 o 
  -4  13  10      149.58      133.45     24.68 o 
  -3  13  10      179.85      192.92     19.51 o 
  -2  13  10      112.84      124.97     20.10 o 
  -1  13  10        1.05        9.82     20.29 o 
   0  13  10      486.63      462.91     22.75 o 
   1  13  10      103.14       96.52     21.89 o 
   2  13  10      949.20      945.61     21.92 o 
   3  13  10      362.90      369.31     21.97 o 
   4  13  10     1534.99     1521.57     24.34 o 
   5  13  10       16.78       25.21     21.30 o 
  -2  14  10        2.48        5.56     21.52 o 
 -20   1  11       22.86       46.93     20.18 o 
 -19   1  11      105.70      115.91     20.00 o 
 -18   1  11       27.60       53.47     18.85 o 
 -17   1  11        0.83       36.69     18.28 o 
 -16   1  11        0.33       22.11     17.85 o 
 -15   1  11      194.77      187.70     18.58 o 
 -14   1  11      618.56      611.75     18.70 o 
 -13   1  11      109.26      127.78     17.77 o 
 -12   1  11       27.06       40.66     16.81 o 
 -11   1  11      102.54      139.98     16.90 o 
 -10   1  11      261.22      271.22     17.76 o 
  -9   1  11       48.86       62.27     17.78 o 
  -8   1  11      308.40      309.24     18.19 o 
  -7   1  11       17.56       40.85     18.99 o 
  -6   1  11        5.12       26.76     18.71 o 
  -5   1  11     1629.86     1628.67     22.57 o 
  -4   1  11        0.73        5.45     20.66 o 
  -3   1  11      246.49      299.16     21.53 o 
  -2   1  11       15.87       24.47     18.47 o 
  -1   1  11      374.78      379.59     17.62 o 
   0   1  11       57.42       30.27     17.53 o 
   1   1  11      680.16      763.72     19.78 o 
   2   1  11        6.70       24.00     21.09 o 
   3   1  11      249.87      253.40     19.99 o 
   4   1  11      636.27      668.73     23.37 o 
   5   1  11      216.38      231.19     21.49 o 
   6   1  11       26.51       46.29     22.27 o 
   7   1  11      490.55      493.42     24.70 o 
   8   1  11      151.36      126.90     21.79 o 
   9   1  11       78.22       90.12     25.45 o 
  10   1  11        7.37       48.07     24.15 o 
  11   1  11        8.79       49.79     23.73 o 
  12   1  11      444.30      408.96     24.29 o 
  13   1  11      602.02      621.11     29.30 o 
  14   1  11      596.80      626.10     27.28 o 
  15   1  11        7.14        7.70     26.90 o 
  16   1  11      244.22      265.02     28.14 o 
 -20   2  11      115.97      157.72     23.16 o 
 -19   2  11      402.35      383.78     22.43 o 
 -18   2  11      142.88      145.10     20.97 o 
 -17   2  11      477.37      461.38     21.46 o 
 -16   2  11       15.26       57.50     20.17 o 
 -15   2  11       47.27      101.00     20.41 o 
 -14   2  11      766.53      762.74     20.83 o 
 -13   2  11     1809.70     1800.88     23.64 o 
 -12   2  11      168.82      201.27     19.11 o 
 -11   2  11       91.25       94.83     19.07 o 
 -10   2  11       17.50       98.37     19.09 o 
  -9   2  11      132.37      136.45     20.69 o 
  -8   2  11        7.65       51.92     19.71 o 
  -7   2  11     1884.75     1943.66     36.77 o 
  -6   2  11      466.90      506.98     21.73 o 
  -5   2  11        7.24       41.81     18.07 o 
  -4   2  11     3484.82     3527.79     27.67 o 
  -3   2  11      828.15      875.63     20.73 o 
  -2   2  11     3757.42     3719.26     28.39 o 
  -1   2  11      587.26      604.10     19.78 o 
   0   2  11     1160.02     1219.19     21.83 o 
   1   2  11      620.07      601.51     19.88 o 
   2   2  11     1569.07     1471.24     22.48 o 
   3   2  11     2779.80     2870.53     25.96 o 
   4   2  11      552.39      555.22     20.46 o 
   5   2  11       63.96       86.72     22.72 o 
   6   2  11     1638.98     1609.50     26.38 o 
   7   2  11       15.76       24.77     21.57 o 
   8   2  11      988.89     1005.74     26.70 o 
   9   2  11      346.12      432.30     26.41 o 
  10   2  11      498.05      518.75     27.46 o 
  11   2  11      579.32      560.12     26.65 o 
  12   2  11      882.00      860.05     27.76 o 
  13   2  11      241.94      251.30     24.87 o 
  14   2  11        0.01       26.11     25.91 o 
  15   2  11      176.35      212.74     27.23 o 
  16   2  11      373.91      361.95     27.44 o 
 -20   3  11      212.16      220.58     21.14 o 
 -19   3  11      150.40      150.95     19.58 o 
 -18   3  11      272.80      254.64     19.66 o 
 -17   3  11        5.47       15.11     18.81 o 
 -16   3  11      495.93      473.32     19.78 o 
 -15   3  11      250.83      248.52     18.56 o 
 -14   3  11      557.78      598.79     19.03 o 
 -13   3  11       88.59      121.67     17.90 o 
 -12   3  11     1278.91     1243.90     20.13 o 
 -11   3  11        0.23       70.77     18.11 o 
 -10   3  11      766.63      774.80     19.44 o 
  -9   3  11      122.04      124.59     18.56 o 
  -8   3  11      241.95      259.36     19.33 o 
  -7   3  11        1.17       32.34     17.96 o 
  -6   3  11      224.87      275.89     18.12 o 
  -5   3  11     1691.10     1745.24     24.50 o 
  -4   3  11      660.71      664.30     20.45 o 
  -3   3  11     4230.91     4241.41     38.77 o 
  -2   3  11      719.82      798.11     21.14 o 
  -1   3  11     1565.36     1663.61     23.51 o 
   0   3  11       69.25      104.51     17.43 o 
   1   3  11      702.88      760.75     20.41 o 
   2   3  11      633.06      658.31     20.12 o 
   3   3  11      503.44      443.93     20.19 o 
   4   3  11       31.46       47.97     18.56 o 
   5   3  11      676.00      663.02     23.38 o 
   6   3  11      107.26      143.83     22.65 o 
   7   3  11     1257.32     1287.13     28.55 o 
   8   3  11        2.87       80.03     23.59 o 
   9   3  11      658.89      641.45     24.18 o 
  10   3  11      259.35      292.96     28.55 o 
  11   3  11      357.28      365.01     23.87 o 
  12   3  11       74.54      106.10     25.22 o 
  13   3  11       31.73       51.01     24.38 o 
  14   3  11       30.04       51.35     26.32 o 
  15   3  11       26.27       41.53     26.03 o 
  16   3  11      161.11      195.11     31.57 o 
 -19   4  11        3.66       21.78     20.30 o 
 -18   4  11      246.45      264.18     19.67 o 
 -17   4  11        0.00       11.38     19.15 o 
 -16   4  11       68.52       64.10     19.13 o 
 -15   4  11      116.39      135.94     19.21 o 
 -14   4  11       90.57      109.77     18.58 o 
 -13   4  11      339.59      346.86     18.60 o 
 -12   4  11      464.13      500.27     19.26 o 
 -11   4  11      908.86      911.20     19.68 o 
 -10   4  11       58.12       47.38     18.66 o 
  -9   4  11      402.77      402.51     18.36 o 
  -8   4  11       91.41      132.04     17.94 o 
  -7   4  11       71.47       94.64     17.77 o 
  -6   4  11        1.69       31.19     18.24 o 
  -5   4  11        0.00       -6.25     18.60 o 
  -4   4  11      391.94      431.09     18.25 o 
  -3   4  11        0.52       25.51     18.79 o 
  -2   4  11     1615.47     1590.74     23.30 o 
  -1   4  11      411.98      397.28     19.24 o 
   0   4  11      493.11      488.72     18.93 o 
   1   4  11      104.64      100.92     18.71 o 
   2   4  11      627.01      579.09     20.69 o 
   3   4  11      407.29      404.28     20.29 o 
   4   4  11      397.38      408.65     18.80 o 
   5   4  11        1.61       21.76     18.37 o 
   6   4  11        5.07       12.74     19.98 o 
   7   4  11       92.06      155.71     22.32 o 
   8   4  11     1003.34      999.76     26.95 o 
   9   4  11        0.50       29.98     25.77 o 
  10   4  11      305.47      329.03     23.34 o 
  11   4  11       21.32       29.68     26.99 o 
  12   4  11       29.16       51.66     27.48 o 
  13   4  11       18.39       13.05     28.30 o 
  14   4  11        2.32       29.91     25.53 o 
  15   4  11      182.96      152.26     27.98 o 
 -19   5  11        2.94       24.70     20.42 o 
 -18   5  11        0.50       24.71     19.54 o 
 -17   5  11        6.95       12.10     20.03 o 
 -16   5  11      111.02      126.22     18.94 o 
 -15   5  11       15.84       43.41     20.41 o 
 -14   5  11       75.94       91.41     18.72 o 
 -13   5  11      144.15      218.68     18.34 o 
 -12   5  11      417.40      391.19     20.31 o 
 -11   5  11     1196.19     1162.68     21.69 o 
 -10   5  11     1473.74     1502.66     23.41 o 
  -9   5  11      630.10      655.93     19.55 o 
  -8   5  11      119.84      131.31     19.10 o 
  -7   5  11       55.18       64.05     17.98 o 
  -6   5  11      187.30      187.31     17.89 o 
  -5   5  11      473.64      451.58     19.59 o 
  -4   5  11      113.42      242.84     22.91 o 
  -3   5  11     1348.74     1470.37     21.46 o 
  -2   5  11      936.89      976.15     20.66 o 
  -1   5  11     3615.66     3494.71     26.79 o 
   0   5  11     3153.24     3053.52     27.14 o 
   1   5  11      134.08      147.45     18.57 o 
   2   5  11        6.71       29.97     17.72 o 
   3   5  11        0.91       15.57     17.63 o 
   4   5  11       25.66       27.20     18.04 o 
   5   5  11       51.41       84.14     19.30 o 
   6   5  11      462.85      540.12     21.77 o 
   7   5  11      684.00      765.54     22.59 o 
   8   5  11      108.26      145.34     21.16 o 
   9   5  11     1881.81     1836.07     29.47 o 
  10   5  11        7.96       13.94     26.34 o 
  11   5  11      689.49      677.16     28.40 o 
  12   5  11        3.12       20.55     26.46 o 
  13   5  11       10.52       43.26     27.91 o 
  14   5  11       36.85       49.84     27.28 o 
  15   5  11       54.01       69.81     28.23 o 
 -18   6  11       19.47       26.78     21.75 o 
 -17   6  11        5.01       18.41     20.84 o 
 -16   6  11      187.48      201.84     19.40 o 
 -15   6  11       22.13       37.94     19.93 o 
 -14   6  11      117.95      147.43     19.38 o 
 -13   6  11      178.91      175.41     19.64 o 
 -12   6  11     1003.69      989.44     20.73 o 
 -11   6  11     1653.82     1576.21     24.60 o 
 -10   6  11      776.42      778.84     19.89 o 
  -9   6  11      225.69      248.11     18.57 o 
  -8   6  11       23.05       31.06     19.05 o 
  -7   6  11       55.96       92.09     18.98 o 
  -6   6  11      466.25      434.74     18.07 o 
  -5   6  11      628.12      682.17     19.87 o 
  -4   6  11       51.49       72.32     19.65 o 
  -3   6  11      202.83      215.83     19.41 o 
  -2   6  11      656.20      669.43     19.31 o 
  -1   6  11      607.63      605.88     20.05 o 
   0   6  11      357.64      352.50     20.46 o 
   1   6  11      703.71      659.68     19.51 o 
   2   6  11       29.03       52.76     18.83 o 
   3   6  11      308.82      292.27     18.75 o 
   4   6  11      163.57      180.02     18.46 o 
   5   6  11      369.05      361.64     20.25 o 
   6   6  11        0.64       32.54     20.05 o 
   7   6  11        0.03       83.93     20.19 o 
   8   6  11      831.09      803.54     22.80 o 
   9   6  11       37.38       59.83     22.59 o 
  10   6  11      270.19      229.42     22.63 o 
  11   6  11       68.41       70.37     23.23 o 
  12   6  11        2.28       26.13     26.94 o 
  13   6  11       77.00       85.29     30.44 o 
  14   6  11       74.67       97.88     32.67 o 
 -17   7  11      264.05      265.89     21.36 o 
 -16   7  11       61.51       77.42     20.00 o 
 -15   7  11      483.58      503.55     20.00 o 
 -14   7  11      306.15      320.45     19.92 o 
 -13   7  11       11.48       15.03     20.66 o 
 -12   7  11      114.67      136.70     18.99 o 
 -11   7  11      282.22      288.14     19.51 o 
 -10   7  11       39.33       49.25     18.80 o 
  -9   7  11      983.48      958.59     20.92 o 
  -8   7  11       61.36       69.95     19.60 o 
  -7   7  11     1239.21     1162.37     21.56 o 
  -6   7  11      333.70      366.02     19.33 o 
  -5   7  11      167.87      158.23     18.61 o 
  -4   7  11      826.46      808.04     20.82 o 
  -3   7  11        0.07       -5.47     17.58 o 
  -2   7  11      170.98      171.18     19.96 o 
  -1   7  11        1.27       15.30     17.73 o 
   0   7  11      464.03      531.04     20.68 o 
   1   7  11      170.68      176.93     18.74 o 
   2   7  11      378.55      382.46     20.34 o 
   3   7  11       91.57      138.66     19.48 o 
   4   7  11      275.00      263.58     18.46 o 
   5   7  11      131.91      193.51     21.00 o 
   6   7  11       78.06      102.25     21.29 o 
   7   7  11       41.08       61.70     21.55 o 
   8   7  11       24.07       27.09     21.40 o 
   9   7  11       93.50       83.95     25.31 o 
  10   7  11       15.37       48.83     23.80 o 
  11   7  11       12.14       44.23     24.93 o 
  12   7  11       59.71       65.07     26.78 o 
  13   7  11       25.29       37.22     24.36 o 
 -16   8  11      671.36      643.78     21.26 o 
 -15   8  11      137.11      175.76     20.40 o 
 -14   8  11       30.39       39.72     20.32 o 
 -13   8  11        5.71       17.32     20.47 o 
 -12   8  11      152.90      182.16     19.78 o 
 -11   8  11      416.96      375.57     21.29 o 
 -10   8  11      249.45      258.84     20.22 o 
  -9   8  11     1201.82     1200.30     21.94 o 
  -8   8  11     2196.75     2265.99     23.92 o 
  -7   8  11      138.91      162.48     19.20 o 
  -6   8  11     1157.09     1114.22     21.33 o 
  -5   8  11      284.52      307.17     19.44 o 
  -4   8  11      387.62      366.34     20.19 o 
  -3   8  11       25.47       81.25     18.19 o 
  -2   8  11        2.80       11.72     20.40 o 
  -1   8  11     1148.07     1075.88     20.94 o 
   0   8  11       77.02       96.88     19.58 o 
   1   8  11      833.87      862.67     20.86 o 
   2   8  11      494.50      538.85     21.04 o 
   3   8  11      702.26      686.33     22.18 o 
   4   8  11      281.90      377.21     21.51 o 
   5   8  11      416.53      505.17     21.20 o 
   6   8  11        0.23       18.61     19.73 o 
   7   8  11       36.61       64.02     20.21 o 
   8   8  11      379.66      369.24     22.03 o 
   9   8  11      105.73       95.50     21.42 o 
  10   8  11      230.93      237.67     22.65 o 
  11   8  11      710.93      683.97     25.26 o 
  12   8  11       45.98       78.23     26.90 o 
 -15   9  11      240.68      235.02     22.07 o 
 -14   9  11       27.46       44.12     22.55 o 
 -13   9  11      128.11      154.83     20.79 o 
 -12   9  11       73.83       99.57     21.18 o 
 -11   9  11      149.95      161.41     19.38 o 
 -10   9  11     1267.74     1335.00     22.90 o 
  -9   9  11     1766.96     1736.14     23.63 o 
  -8   9  11      175.92      265.85     23.36 o 
  -7   9  11     1809.16     1845.51     34.25 o 
  -6   9  11       57.31      142.94     20.30 o 
  -5   9  11      813.66      784.56     20.34 o 
  -4   9  11      218.58      238.53     22.01 o 
  -3   9  11      355.09      369.45     20.01 o 
  -2   9  11      166.68      171.16     20.44 o 
  -1   9  11      481.56      507.90     19.65 o 
   0   9  11     1258.78     1252.16     23.61 o 
   1   9  11      514.32      541.94     22.33 o 
   2   9  11     1584.39     1558.20     23.98 o 
   3   9  11     1454.21     1477.99     22.81 o 
   4   9  11     2109.34     2035.46     22.88 o 
   5   9  11       47.60      154.84     20.44 o 
   6   9  11     1558.25     1536.46     23.41 o 
   7   9  11       14.75       27.31     21.22 o 
   8   9  11      133.26      143.88     21.32 o 
   9   9  11      341.97      325.37     21.86 o 
  10   9  11      716.16      742.69     24.27 o 
  11   9  11      171.00      198.63     24.79 o 
 -14  10  11      162.88      145.22     22.01 o 
 -13  10  11        6.50       20.35     22.34 o 
 -12  10  11       54.60       66.88     21.01 o 
 -11  10  11      575.77      610.66     21.76 o 
 -10  10  11       20.72       33.54     20.01 o 
  -9  10  11      783.26      828.76     21.04 o 
  -8  10  11      760.22      754.44     22.63 o 
  -7  10  11       13.43       96.50     20.05 o 
  -6  10  11     1402.15     1348.75     22.76 o 
  -5  10  11      305.17      391.14     20.31 o 
  -4  10  11      406.18      404.98     21.47 o 
  -3  10  11       56.98       78.36     19.25 o 
  -2  10  11      728.34      737.69     22.93 o 
  -1  10  11      480.77      449.97     22.48 o 
   0  10  11        4.25       38.94     21.90 o 
   1  10  11     1726.12     1748.30     23.56 o 
   2  10  11      304.84      359.18     21.17 o 
   3  10  11     1634.82     1601.31     22.62 o 
   4  10  11        7.48       61.95     21.15 o 
   5  10  11      741.00      782.66     21.18 o 
   6  10  11       23.33       30.56     20.76 o 
   7  10  11      871.93      876.27     22.27 o 
   8  10  11       19.96       25.90     21.19 o 
   9  10  11       12.84       34.12     23.02 o 
  10  10  11      177.55      182.73     23.54 o 
 -12  11  11        0.95        0.49     22.02 o 
 -11  11  11      188.00      204.63     21.31 o 
 -10  11  11       71.85       83.27     21.26 o 
  -9  11  11       85.63      127.93     21.83 o 
  -8  11  11      527.53      529.66     21.73 o 
  -7  11  11       78.27      101.39     20.75 o 
  -6  11  11      303.39      310.74     21.61 o 
  -5  11  11      651.69      613.27     21.47 o 
  -4  11  11       13.67       27.08     21.53 o 
  -3  11  11       48.93       83.64     20.77 o 
  -2  11  11      203.68      213.38     22.65 o 
  -1  11  11        0.82        9.21     22.54 o 
   0  11  11      250.75      226.92     23.14 o 
   1  11  11        5.22       35.08     19.19 o 
   2  11  11      572.83      574.35     21.48 o 
   3  11  11       82.26       98.20     21.09 o 
   4  11  11      420.64      459.57     20.95 o 
   5  11  11      170.28      179.73     20.84 o 
   6  11  11      125.77      147.84     21.50 o 
   7  11  11      319.85      283.22     21.65 o 
   8  11  11        3.52      -12.18     22.00 o 
 -10  12  11      735.10      716.64     23.45 o 
  -9  12  11       84.36      103.34     22.24 o 
  -8  12  11        0.17       15.98     22.44 o 
  -7  12  11      668.57      686.62     22.23 o 
  -6  12  11      180.57      198.71     21.29 o 
  -5  12  11       90.95      127.45     22.88 o 
  -4  12  11      488.54      456.68     24.93 o 
  -3  12  11      142.72      129.02     23.54 o 
  -2  12  11        3.90       15.18     22.11 o 
  -1  12  11      129.74      122.56     22.66 o 
   0  12  11       22.00       45.53     19.89 o 
   1  12  11      153.28      184.60     20.60 o 
   2  12  11      125.29      159.06     19.65 o 
   3  12  11      762.57      763.77     22.38 o 
   4  12  11       47.99       31.49     20.71 o 
   5  12  11      232.45      234.96     22.97 o 
   6  12  11      250.59      276.28     22.30 o 
  -6  13  11       47.86       64.16     22.84 o 
  -5  13  11      392.00      379.50     24.61 o 
  -4  13  11        0.35        8.75     21.08 o 
  -3  13  11      153.11      169.47     23.66 o 
  -2  13  11       74.99       72.07     24.08 o 
  -1  13  11        6.43       37.65     22.02 o 
   0  13  11       49.41       44.48     21.76 o 
   1  13  11       13.95       53.28     21.93 o 
   2  13  11      216.49      209.32     22.12 o 
 -19   0  12      171.45      189.11     30.41 o 
 -18   0  12       79.31       86.40     28.85 o 
 -17   0  12      249.40      275.91     28.53 o 
 -16   0  12       49.53       43.62     29.00 o 
 -15   0  12      197.74      196.24     26.93 o 
 -14   0  12      354.18      371.98     26.21 o 
 -13   0  12     4047.65     4017.43     58.73 o 
 -12   0  12       33.60       67.42     25.84 o 
 -11   0  12     3317.44     3453.06     43.34 o 
 -10   0  12     1433.99     1461.95     31.55 o 
  -9   0  12     1763.45     1771.93     30.61 o 
  -8   0  12       91.83      108.65     26.32 o 
  -7   0  12     1230.93     1231.67     29.17 o 
  -6   0  12     1674.10     1686.27     30.28 o 
  -5   0  12      246.28      266.29     26.51 o 
  -4   0  12    10993.42    10809.11    105.52 o 
  -3   0  12     2264.71     2255.85     52.73 o 
  -2   0  12       66.06       46.81     33.03 o 
  -1   0  12     1579.76     1604.82     40.18 o 
   0   0  12      263.38      585.58    125.32 o 
   1   0  12     1349.93     1357.45     31.08 o 
   2   0  12      164.01      137.67     29.88 o 
   3   0  12      400.74      393.85     28.20 o 
   4   0  12      603.41      582.23     36.55 o 
   5   0  12      102.23      103.67     31.31 o 
   6   0  12     1382.55     1352.01     36.77 o 
   7   0  12      865.69      794.89     39.25 o 
   8   0  12     1266.15     1238.38     40.09 o 
   9   0  12      953.76      919.08     62.38 o 
  10   0  12      805.11      831.41     39.34 o 
  11   0  12     2917.16     2826.01     47.04 o 
  12   0  12     1638.61     1585.84     44.15 o 
  13   0  12     1151.84     1145.19     40.39 o 
  14   0  12        9.26       -9.93     40.67 o 
  15   0  12      109.55       74.65     42.64 o 
 -19   1  12      207.23      210.86     20.59 o 
 -18   1  12      271.83      321.39     19.97 o 
 -17   1  12       16.31       23.86     19.61 o 
 -16   1  12       35.91       27.13     19.22 o 
 -15   1  12        3.62        5.62     18.61 o 
 -14   1  12      887.06      828.72     20.24 o 
 -13   1  12        7.21        0.47     18.80 o 
 -12   1  12     3019.33     2988.17     24.67 o 
 -11   1  12      193.67      190.15     19.01 o 
 -10   1  12     2060.16     2034.46     23.03 o 
  -9   1  12      436.42      419.73     19.75 o 
  -8   1  12     2661.82     2562.31     25.29 o 
  -7   1  12      327.40      328.61     19.82 o 
  -6   1  12      259.73      239.91     23.24 o 
  -5   1  12     2577.18     2574.09     40.39 o 
  -4   1  12     2520.61     2450.51     28.65 o 
  -3   1  12     2374.25     2325.19     24.77 o 
  -2   1  12     1887.77     1853.84     24.35 o 
  -1   1  12        3.80       22.57     17.99 o 
   0   1  12     1739.26     1695.44     23.32 o 
   1   1  12     1122.08     1064.82     23.22 o 
   2   1  12      731.02      707.25     20.99 o 
   3   1  12       66.39       67.60     20.85 o 
   4   1  12       62.78       67.19     19.51 o 
   5   1  12      339.02      356.98     24.11 o 
   6   1  12      133.70      151.20     24.22 o 
   7   1  12      985.98      984.88     28.76 o 
   8   1  12      835.70      773.70     28.90 o 
   9   1  12      846.19      824.32     29.17 o 
  10   1  12      556.93      552.87     30.29 o 
  11   1  12     1226.15     1148.23     27.51 o 
  12   1  12      408.48      419.07     26.42 o 
  13   1  12      420.76      411.44     28.82 o 
  14   1  12      176.92      179.51     30.37 o 
  15   1  12      286.66      318.34     30.00 o 
 -19   2  12      269.04      259.85     20.82 o 
 -18   2  12      201.32      193.27     22.92 o 
 -17   2  12        0.01        7.65     21.00 o 
 -16   2  12      169.52      173.47     21.01 o 
 -15   2  12      239.00      262.77     21.40 o 
 -14   2  12      839.41      820.97     22.61 o 
 -13   2  12      221.25      237.63     20.25 o 
 -12   2  12      154.83      158.68     20.77 o 
 -11   2  12     1519.27     1548.29     24.91 o 
 -10   2  12        2.92       -4.27     21.08 o 
  -9   2  12     1636.27     1591.31     26.04 o 
  -8   2  12      891.99      882.33     20.38 o 
  -7   2  12      681.09      630.89     20.64 o 
  -6   2  12        6.07        5.52     19.59 o 
  -5   2  12     1049.84     1050.34     21.12 o 
  -4   2  12       12.34        8.04     18.73 o 
  -3   2  12     2075.70     1974.78     23.90 o 
  -2   2  12      511.68      483.76     20.99 o 
  -1   2  12     2354.38     2365.83     24.93 o 
   0   2  12      379.33      386.02     19.51 o 
   1   2  12     2397.72     2315.17     24.79 o 
   2   2  12      370.95      364.68     20.04 o 
   3   2  12       58.81       58.97     20.49 o 
   4   2  12       52.77       70.68     21.17 o 
   5   2  12      128.44      138.74     21.62 o 
   6   2  12      190.51      193.93     25.29 o 
   7   2  12      273.40      250.05     27.35 o 
   8   2  12     1241.45     1230.66     28.31 o 
   9   2  12      247.27      224.84     27.27 o 
  10   2  12     1340.23     1275.77     29.43 o 
  11   2  12      124.92      129.41     26.36 o 
  12   2  12      106.36      112.97     25.63 o 
  13   2  12       78.94       69.37     26.52 o 
  14   2  12       24.15       49.57     28.81 o 
  15   2  12        4.26       13.11     31.15 o 
 -19   3  12      423.88      405.27     21.27 o 
 -18   3  12        4.02        9.15     20.41 o 
 -17   3  12       56.00       47.90     20.26 o 
 -16   3  12       64.61       66.73     19.46 o 
 -15   3  12      875.66      905.39     20.55 o 
 -14   3  12        0.26        8.42     18.72 o 
 -13   3  12       83.11       83.54     19.84 o 
 -12   3  12      117.26      125.90     20.20 o 
 -11   3  12      123.10      123.10     18.96 o 
 -10   3  12      899.03      904.98     20.49 o 
  -9   3  12        5.27        1.58     18.21 o 
  -8   3  12      722.50      681.65     20.52 o 
  -7   3  12        0.72       19.03     17.99 o 
  -6   3  12      243.42      232.40     21.15 o 
  -5   3  12     1341.42     1298.33     23.06 o 
  -4   3  12       22.54       17.59     19.48 o 
  -3   3  12       63.76       72.82     19.25 o 
  -2   3  12       97.93      104.22     19.60 o 
  -1   3  12      537.39      551.47     22.39 o 
   0   3  12     3001.56     2973.16     26.71 o 
   1   3  12      117.20      135.37     19.72 o 
   2   3  12      104.01       82.81     19.38 o 
   3   3  12       32.78       27.64     18.66 o 
   4   3  12      162.01      182.98     21.29 o 
   5   3  12      352.63      377.77     21.09 o 
   6   3  12       40.92       46.97     23.37 o 
   7   3  12       12.24        0.74     22.34 o 
   8   3  12       14.94       23.62     28.51 o 
   9   3  12     1760.99     1637.31     29.12 o 
  10   3  12      752.25      740.20     26.41 o 
  11   3  12       34.93       12.29     26.68 o 
  12   3  12      586.24      568.58     27.42 o 
  13   3  12      290.26      282.80     27.10 o 
  14   3  12       78.12       86.90     27.63 o 
 -18   4  12      116.23      106.24     21.02 o 
 -17   4  12      110.71      109.87     19.82 o 
 -16   4  12      292.03      317.31     19.84 o 
 -15   4  12        1.77       -1.17     19.30 o 
 -14   4  12      499.95      489.49     20.66 o 
 -13   4  12       17.21       19.31     19.32 o 
 -12   4  12      237.79      221.63     19.33 o 
 -11   4  12       10.71       36.70     19.41 o 
 -10   4  12      700.49      676.78     19.83 o 
  -9   4  12      513.10      481.43     20.25 o 
  -8   4  12       53.45       68.80     19.03 o 
  -7   4  12      122.79      113.27     18.45 o 
  -6   4  12      606.31      608.61     20.74 o 
  -5   4  12      480.25      452.25     19.02 o 
  -4   4  12      172.25      159.05     18.49 o 
  -3   4  12      266.00      274.08     18.83 o 
  -2   4  12      382.43      378.87     21.04 o 
  -1   4  12      335.55      308.61     20.21 o 
   0   4  12      421.72      428.12     20.65 o 
   1   4  12      164.09      168.90     18.99 o 
   2   4  12      104.32       97.78     19.95 o 
   3   4  12        0.60       10.02     19.41 o 
   4   4  12      112.27      127.98     19.05 o 
   5   4  12      126.27      125.91     20.15 o 
   6   4  12     1013.57      992.61     23.90 o 
   7   4  12      155.19      159.23     22.26 o 
   8   4  12       64.09       61.55     23.79 o 
   9   4  12        7.86        4.93     27.38 o 
  10   4  12      140.34      111.20     32.00 o 
  11   4  12       82.69       96.65     27.11 o 
  12   4  12       60.59       58.81     26.32 o 
  13   4  12      447.42      428.85     28.07 o 
  14   4  12        0.66       19.81     29.43 o 
 -18   5  12       10.19       16.78     20.46 o 
 -17   5  12      160.04      194.77     20.47 o 
 -16   5  12        0.22       10.72     20.07 o 
 -15   5  12      185.77      205.12     21.21 o 
 -14   5  12        1.66        6.28     19.99 o 
 -13   5  12      128.41      146.58     19.48 o 
 -12   5  12       15.35       26.13     19.50 o 
 -11   5  12      634.30      610.82     19.65 o 
 -10   5  12       76.76       84.30     19.98 o 
  -9   5  12      371.36      364.92     19.58 o 
  -8   5  12        1.03       -7.49     18.75 o 
  -7   5  12      714.37      680.87     21.33 o 
  -6   5  12      255.32      221.94     19.72 o 
  -5   5  12      624.87      616.98     21.01 o 
  -4   5  12       83.85       59.59     19.53 o 
  -3   5  12        9.86        9.05     18.85 o 
  -2   5  12        7.55       10.69     20.33 o 
  -1   5  12      214.32      156.60     19.41 o 
   0   5  12       30.64       33.81     19.70 o 
   1   5  12       38.49       44.41     20.32 o 
   2   5  12     1020.70     1001.31     22.19 o 
   3   5  12      813.30      765.77     20.92 o 
   4   5  12        6.82       17.91     19.53 o 
   5   5  12      664.48      679.10     21.27 o 
   6   5  12        9.43       23.41     21.24 o 
   7   5  12      141.58      122.04     23.87 o 
   8   5  12       64.21       67.17     22.57 o 
   9   5  12       33.14       12.10     23.61 o 
  10   5  12      323.99      318.65     24.20 o 
  11   5  12       47.10       55.16     32.11 o 
  12   5  12      547.75      506.80     34.86 o 
  13   5  12       18.45        7.59     32.83 o 
 -17   6  12      131.67      151.40     20.77 o 
 -16   6  12       66.72       95.26     22.06 o 
 -15   6  12       17.96       19.34     20.45 o 
 -14   6  12       40.28       31.17     21.53 o 
 -13   6  12       20.26       39.21     20.93 o 
 -12   6  12       18.12       29.33     19.41 o 
 -11   6  12      505.56      556.04     20.55 o 
 -10   6  12      138.85      142.42     20.46 o 
  -9   6  12      444.97      466.21     20.13 o 
  -8   6  12      962.49      866.34     20.62 o 
  -7   6  12       33.37       31.63     20.22 o 
  -6   6  12      871.99      872.60     20.81 o 
  -5   6  12       12.24       17.54     20.10 o 
  -4   6  12       84.94       76.83     19.64 o 
  -3   6  12        5.89        7.97     18.14 o 
  -2   6  12     1419.80     1326.73     22.14 o 
  -1   6  12       79.53       93.96     19.23 o 
   0   6  12     1064.94      926.27     22.63 o 
   1   6  12     2147.54     2149.13     24.33 o 
   2   6  12      611.04      608.00     21.40 o 
   3   6  12      621.68      591.64     21.44 o 
   4   6  12      636.73      635.62     21.22 o 
   5   6  12       25.78       26.06     19.43 o 
   6   6  12      297.63      293.39     21.95 o 
   7   6  12       55.23       48.18     21.30 o 
   8   6  12      259.24      250.77     23.49 o 
   9   6  12      130.11      158.59     24.83 o 
  10   6  12      425.69      397.13     25.44 o 
  11   6  12      504.40      522.11     26.86 o 
  12   6  12       17.92       53.78     26.62 o 
  13   6  12      279.39      264.78     30.28 o 
 -16   7  12      387.19      375.28     22.52 o 
 -15   7  12       11.22       26.37     21.33 o 
 -14   7  12      229.75      252.20     21.73 o 
 -13   7  12      180.59      196.73     20.69 o 
 -12   7  12     1049.81     1055.85     21.70 o 
 -11   7  12       61.48       76.58     20.09 o 
 -10   7  12     1060.06     1073.06     21.43 o 
  -9   7  12      639.01      629.84     20.56 o 
  -8   7  12       72.77       80.23     20.33 o 
  -7   7  12     1516.30     1472.34     34.84 o 
  -6   7  12      484.52      420.69     19.06 o 
  -5   7  12        2.11       17.45     20.16 o 
  -4   7  12       99.56      115.13     19.32 o 
  -3   7  12      478.46      472.40     19.75 o 
  -2   7  12       33.39       37.99     19.31 o 
  -1   7  12     2354.29     2340.36     25.66 o 
   0   7  12     1787.72     1694.51     23.25 o 
   1   7  12      353.81      350.32     21.86 o 
   2   7  12      776.64      734.71     22.27 o 
   3   7  12     1119.60     1119.46     22.63 o 
   4   7  12        1.61        3.09     20.14 o 
   5   7  12      112.74      121.52     20.85 o 
   6   7  12       16.65       21.08     20.32 o 
   7   7  12      468.24      444.06     22.19 o 
   8   7  12       47.51       52.50     22.46 o 
   9   7  12      497.06      470.07     26.78 o 
  10   7  12      901.26      968.29     26.94 o 
  11   7  12       11.18       22.86     26.62 o 
  12   7  12      682.73      667.15     26.84 o 
 -15   8  12      355.49      336.50     23.14 o 
 -14   8  12      240.92      217.39     22.20 o 
 -13   8  12      285.99      298.00     20.79 o 
 -12   8  12      187.12      173.13     22.74 o 
 -11   8  12      496.05      501.04     21.58 o 
 -10   8  12      163.66      190.50     20.79 o 
  -9   8  12      419.42      387.22     21.07 o 
  -8   8  12     1182.67     1149.80     21.47 o 
  -7   8  12       94.26       93.21     19.46 o 
  -6   8  12      437.63      417.04     20.64 o 
  -5   8  12        2.26       -3.26     20.85 o 
  -4   8  12       57.84       51.57     18.83 o 
  -3   8  12        2.32       10.26     19.68 o 
  -2   8  12     1211.06     1201.36     23.56 o 
  -1   8  12     1377.29     1271.27     22.18 o 
   0   8  12        5.63       15.42     21.21 o 
   1   8  12     1812.32     1670.13     23.85 o 
   2   8  12      989.38      988.87     22.52 o 
   3   8  12      440.14      414.64     21.53 o 
   4   8  12      247.62      237.17     20.71 o 
   5   8  12        6.84       10.52     21.51 o 
   6   8  12      474.35      449.97     22.36 o 
   7   8  12       53.70       59.45     21.65 o 
   8   8  12      202.62      192.59     22.39 o 
   9   8  12      507.13      497.69     24.82 o 
  10   8  12       16.01       26.79     25.52 o 
  11   8  12      792.84      757.04     29.69 o 
 -14   9  12       78.68       85.92     23.66 o 
 -13   9  12        1.45        2.23     22.23 o 
 -12   9  12      121.19      116.77     20.91 o 
 -11   9  12      184.75      196.89     20.40 o 
 -10   9  12      116.43      104.51     21.31 o 
  -9   9  12        2.83        4.69     20.81 o 
  -8   9  12        4.82        7.76     19.41 o 
  -7   9  12       62.78       68.68     21.25 o 
  -6   9  12        1.99        6.65     19.11 o 
  -5   9  12       20.52       36.84     22.15 o 
  -4   9  12       96.95       82.82     20.76 o 
  -3   9  12      107.39      128.53     20.22 o 
  -2   9  12      199.32      186.17     20.53 o 
  -1   9  12       16.14       28.06     19.67 o 
   0   9  12      213.55      205.55     21.38 o 
   1   9  12        8.08        1.70     19.50 o 
   2   9  12      853.35      814.41     22.44 o 
   3   9  12      258.31      269.24     20.58 o 
   4   9  12       33.59       20.23     20.26 o 
   5   9  12      290.07      282.40     22.76 o 
   6   9  12        4.10       10.43     22.30 o 
   7   9  12        5.12        4.88     24.02 o 
   8   9  12       63.78       72.12     24.27 o 
   9   9  12       15.36       29.58     24.91 o 
 -12  10  12      466.97      453.01     22.78 o 
 -11  10  12      111.85      119.40     21.00 o 
 -10  10  12       90.88       96.14     21.45 o 
  -9  10  12       37.91       54.94     21.61 o 
  -8  10  12      303.93      321.15     21.95 o 
  -7  10  12        0.60       -7.01     21.97 o 
  -6  10  12      356.94      346.97     20.89 o 
  -5  10  12       25.03       26.12     21.52 o 
  -4  10  12       17.09        6.22     21.62 o 
  -3  10  12      484.90      442.02     22.47 o 
  -2  10  12       99.19       74.86     20.99 o 
  -1  10  12        9.61       16.12     21.35 o 
   0  10  12        0.02       20.32     20.82 o 
   1  10  12        0.58        8.48     20.10 o 
   2  10  12      751.73      730.55     22.60 o 
   3  10  12        0.41      -11.70     22.80 o 
   4  10  12        7.88       17.09     23.58 o 
   5  10  12      297.48      258.90     22.77 o 
   6  10  12       71.33      104.23     24.44 o 
   7  10  12      107.62      105.88     24.24 o 
   8  10  12       98.47       91.18     25.87 o 
 -10  11  12      154.95      155.97     24.90 o 
  -9  11  12        2.54        8.53     22.35 o 
  -8  11  12      200.10      202.97     22.58 o 
  -7  11  12      279.19      314.78     21.91 o 
  -6  11  12       30.14       45.01     22.55 o 
  -5  11  12       45.70       40.44     22.75 o 
  -4  11  12       48.57       46.09     21.13 o 
  -3  11  12       21.21       39.45     21.55 o 
  -2  11  12       92.91       74.58     21.86 o 
  -1  11  12        3.96       29.09     23.35 o 
   0  11  12       39.07       47.85     22.06 o 
   1  11  12      156.53      190.17     25.21 o 
   2  11  12       10.60       25.96     24.59 o 
   3  11  12       99.37      138.10     23.98 o 
   4  11  12       91.61       95.62     25.00 o 
   5  11  12       10.17       33.66     21.20 o 
   6  11  12      736.29      697.25     24.21 o 
  -7  12  12        6.11      -13.30     22.50 o 
  -6  12  12       54.09       93.08     25.49 o 
  -5  12  12        0.02      -14.83     25.02 o 
  -4  12  12      141.93      160.61     23.79 o 
  -3  12  12        8.55        8.62     21.97 o 
  -2  12  12       27.85       31.91     24.22 o 
  -1  12  12      139.40      131.84     22.47 o 
   0  12  12       44.53       41.37     24.36 o 
   1  12  12        9.72       24.30     23.91 o 
   2  12  12      219.78      244.31     23.70 o 
 -18   1  13       16.45       34.49     23.90 o 
 -17   1  13       16.18       37.71     21.09 o 
 -16   1  13      118.62      132.43     20.64 o 
 -15   1  13       15.42       24.82     20.03 o 
 -14   1  13      474.14      492.52     21.35 o 
 -13   1  13      318.86      349.35     19.73 o 
 -12   1  13      160.39      152.19     19.45 o 
 -11   1  13      501.85      494.69     20.50 o 
 -10   1  13       13.88       76.67     21.49 o 
  -9   1  13      126.44      136.20     20.57 o 
  -8   1  13      240.21      236.08     21.94 o 
  -7   1  13      247.82      247.11     22.84 o 
  -6   1  13       34.27       39.89     22.93 o 
  -5   1  13      612.51      619.69     21.14 o 
  -4   1  13       21.36       29.69     20.50 o 
  -3   1  13      344.72      317.05     20.18 o 
  -2   1  13      257.70      256.33     20.30 o 
  -1   1  13      653.69      640.35     21.42 o 
   0   1  13      289.59      302.47     22.69 o 
   1   1  13       47.20       46.11     19.44 o 
   2   1  13      437.34      415.14     20.98 o 
   3   1  13       44.60       55.76     21.04 o 
   4   1  13      673.01      660.67     24.77 o 
   5   1  13     1612.66     1648.52     26.02 o 
   6   1  13      686.15      683.41     31.18 o 
   7   1  13      299.60      296.95     33.59 o 
   8   1  13     1107.49     1092.60     29.23 o 
   9   1  13      210.12      238.30     28.27 o 
  10   1  13      874.09      818.32     28.79 o 
  11   1  13      355.39      344.83     30.41 o 
  12   1  13      646.39      607.61     31.63 o 
  13   1  13      117.01      115.53     31.03 o 
 -18   2  13       20.31       30.95     21.49 o 
 -17   2  13       13.66       11.51     20.21 o 
 -16   2  13      144.24      164.62     23.29 o 
 -15   2  13      445.77      464.61     22.48 o 
 -14   2  13      178.20      190.39     21.78 o 
 -13   2  13      697.90      670.59     23.97 o 
 -12   2  13     1743.11     1729.72     27.96 o 
 -11   2  13      156.54      185.96     22.89 o 
 -10   2  13      824.09      851.52     21.83 o 
  -9   2  13      152.01      142.80     21.55 o 
  -8   2  13       61.04       54.94     20.70 o 
  -7   2  13      447.14      417.93     20.21 o 
  -6   2  13      851.05      849.45     22.37 o 
  -5   2  13      207.42      222.66     20.00 o 
  -4   2  13      586.15      575.95     21.48 o 
  -3   2  13      254.44      270.76     20.33 o 
  -2   2  13      259.04      251.83     20.14 o 
  -1   2  13      357.35      363.39     19.95 o 
   0   2  13      715.33      716.93     21.52 o 
   1   2  13      105.74      146.54     19.71 o 
   2   2  13       96.93      120.06     21.39 o 
   3   2  13      545.68      546.93     22.10 o 
   4   2  13      714.26      681.69     23.33 o 
   5   2  13       63.59       91.84     21.14 o 
   6   2  13      737.08      741.18     26.25 o 
   7   2  13     1414.92     1401.75     34.78 o 
   8   2  13       29.32       54.26     33.59 o 
   9   2  13      539.24      482.52     29.30 o 
  10   2  13      140.31      158.14     27.78 o 
  11   2  13      416.19      397.15     30.29 o 
  12   2  13      165.37      178.83     30.23 o 
  13   2  13      349.67      360.01     30.20 o 
 -18   3  13        7.50       21.26     21.21 o 
 -17   3  13       13.29       39.32     20.87 o 
 -16   3  13       31.25       32.05     20.38 o 
 -15   3  13        2.15       11.33     20.81 o 
 -14   3  13      590.24      605.04     22.18 o 
 -13   3  13      994.01     1034.40     22.27 o 
 -12   3  13      653.79      666.85     21.82 o 
 -11   3  13     1060.51     1086.73     21.74 o 
 -10   3  13      446.68      458.46     21.76 o 
  -9   3  13      357.27      366.23     19.59 o 
  -8   3  13      442.92      423.80     21.92 o 
  -7   3  13      395.44      378.88     19.76 o 
  -6   3  13      135.99      129.56     20.65 o 
  -5   3  13      235.52      255.21     19.76 o 
  -4   3  13      772.63      784.92     22.12 o 
  -3   3  13       19.69       21.48     20.52 o 
  -2   3  13      559.63      547.92     22.60 o 
  -1   3  13      133.32      159.25     21.93 o 
   0   3  13      268.52      260.07     20.48 o 
   1   3  13       39.67       36.78     19.00 o 
   2   3  13      186.10      199.43     20.82 o 
   3   3  13       84.45      100.88     23.43 o 
   4   3  13       58.11       71.36     21.43 o 
   5   3  13     1568.77     1457.23     24.88 o 
   6   3  13      325.80      363.08     24.61 o 
   7   3  13      131.50      127.65     24.65 o 
   8   3  13      705.47      720.57     26.83 o 
   9   3  13      145.80      158.09     34.98 o 
  10   3  13      345.83      359.86     36.06 o 
  11   3  13      286.51      316.33     30.11 o 
  12   3  13      460.32      486.08     31.58 o 
  13   3  13        7.36       12.53     31.13 o 
 -17   4  13        1.84        1.22     22.60 o 
 -16   4  13       20.08       19.71     21.44 o 
 -15   4  13       75.77       92.18     20.56 o 
 -14   4  13      124.72      134.71     21.85 o 
 -13   4  13       35.21       48.79     19.99 o 
 -12   4  13      273.69      271.03     19.92 o 
 -11   4  13      436.94      434.62     21.23 o 
 -10   4  13      360.98      346.17     21.62 o 
  -9   4  13     1123.99     1099.82     36.35 o 
  -8   4  13      652.29      683.23     22.01 o 
  -7   4  13      354.58      322.83     21.63 o 
  -6   4  13       11.40       14.33     19.23 o 
  -5   4  13        8.44       13.19     19.15 o 
  -4   4  13       73.75       82.23     18.91 o 
  -3   4  13      112.92      118.29     19.49 o 
  -2   4  13        2.37        7.56     19.92 o 
  -1   4  13      673.08      657.55     23.35 o 
   0   4  13       71.56       54.94     19.66 o 
   1   4  13      455.98      455.40     22.31 o 
   2   4  13        7.42       28.23     19.99 o 
   3   4  13      132.89      141.66     19.66 o 
   4   4  13      167.36      223.32     21.91 o 
   5   4  13       27.38       46.97     23.43 o 
   6   4  13      143.73      152.42     22.36 o 
   7   4  13      261.50      248.45     24.54 o 
   8   4  13      222.67      227.18     26.99 o 
   9   4  13      778.15      806.72     27.32 o 
  10   4  13       77.20       87.72     28.11 o 
  11   4  13      602.91      633.02     35.71 o 
  12   4  13       95.20      107.32     32.87 o 
 -17   5  13        8.24       14.85     23.34 o 
 -16   5  13        7.87       16.79     22.12 o 
 -15   5  13      232.61      240.42     21.35 o 
 -14   5  13       26.14       35.80     20.94 o 
 -13   5  13      172.66      180.89     20.72 o 
 -12   5  13       82.86       91.48     21.11 o 
 -11   5  13      150.71      170.58     21.00 o 
 -10   5  13      843.24      860.37     21.05 o 
  -9   5  13     1652.47     1616.07     22.87 o 
  -8   5  13      350.41      332.00     20.60 o 
  -7   5  13      184.73      205.20     20.84 o 
  -6   5  13      225.10      266.27     19.66 o 
  -5   5  13      303.71      358.38     23.88 o 
  -4   5  13      239.44      240.84     19.42 o 
  -3   5  13        5.18        9.34     19.75 o 
  -2   5  13      521.32      531.29     21.59 o 
  -1   5  13      157.97      146.94     20.90 o 
   0   5  13     2202.92     2098.50     26.98 o 
   1   5  13      516.81      465.71     22.90 o 
   2   5  13      365.92      392.51     23.51 o 
   3   5  13       65.65       72.36     21.45 o 
   4   5  13      180.83      239.91     21.77 o 
   5   5  13      371.85      372.38     22.40 o 
   6   5  13       37.31       28.36     22.27 o 
   7   5  13       29.66       26.34     25.38 o 
   8   5  13      265.88      264.29     25.75 o 
   9   5  13      209.31      200.10     26.69 o 
  10   5  13      675.92      693.35     27.92 o 
  11   5  13        4.50       22.67     28.89 o 
  12   5  13      190.40      202.37     31.90 o 
 -16   6  13      263.36      289.63     22.47 o 
 -15   6  13        9.60       16.29     20.91 o 
 -14   6  13      465.36      445.61     21.97 o 
 -13   6  13       46.43       51.93     19.90 o 
 -12   6  13      102.50       95.18     22.46 o 
 -11   6  13       81.76       83.64     21.22 o 
 -10   6  13      232.94      229.35     20.79 o 
  -9   6  13      152.21      152.73     20.34 o 
  -8   6  13      325.31      349.02     21.13 o 
  -7   6  13        5.69        9.52     21.68 o 
  -6   6  13      125.11      106.17     20.86 o 
  -5   6  13      393.13      371.05     19.66 o 
  -4   6  13      783.19      801.44     21.43 o 
  -3   6  13      285.06      286.06     21.07 o 
  -2   6  13      761.81      727.30     23.39 o 
  -1   6  13      587.61      584.40     23.04 o 
   0   6  13       89.03      109.49     20.69 o 
   1   6  13      771.52      755.43     23.78 o 
   2   6  13      336.61      318.76     22.35 o 
   3   6  13        3.33       17.71     21.27 o 
   4   6  13        3.40        4.84     21.67 o 
   5   6  13      210.28      235.54     21.33 o 
   6   6  13      490.60      474.13     23.10 o 
   7   6  13      105.54      108.28     25.27 o 
   8   6  13        0.40       21.20     25.30 o 
   9   6  13      774.58      790.79     28.16 o 
  10   6  13        5.84       17.42     26.43 o 
  11   6  13      569.93      569.18     31.52 o 
 -15   7  13      265.90      242.85     23.26 o 
 -14   7  13      147.18      156.40     21.79 o 
 -13   7  13      344.62      351.82     21.14 o 
 -12   7  13      218.86      209.35     21.60 o 
 -11   7  13      183.08      189.00     21.88 o 
 -10   7  13        4.91       24.94     20.78 o 
  -9   7  13      123.52       90.87     21.44 o 
  -8   7  13       66.51       78.59     21.12 o 
  -7   7  13      307.81      329.91     21.21 o 
  -6   7  13       50.01       57.21     21.96 o 
  -5   7  13      401.01      410.98     21.23 o 
  -4   7  13       15.51       23.67     19.91 o 
  -3   7  13     1498.21     1456.51     23.71 o 
  -2   7  13       44.36      101.05     20.08 o 
  -1   7  13      595.36      541.57     22.53 o 
   0   7  13       34.31       45.87     21.30 o 
   1   7  13       66.80       71.11     20.22 o 
   2   7  13      273.18      289.18     21.65 o 
   3   7  13      137.00      149.11     21.33 o 
   4   7  13        5.01       23.71     20.74 o 
   5   7  13      563.65      551.37     23.18 o 
   6   7  13       35.29       40.32     22.32 o 
   7   7  13      535.36      547.49     23.94 o 
   8   7  13      130.82      142.12     24.26 o 
   9   7  13      219.56      223.31     27.05 o 
  10   7  13      160.92      180.44     26.95 o 
 -14   8  13       97.79       91.77     23.73 o 
 -13   8  13      636.42      640.76     22.95 o 
 -12   8  13      354.66      381.47     23.36 o 
 -11   8  13      164.82      141.71     23.42 o 
 -10   8  13       13.65       14.75     21.45 o 
  -9   8  13        8.88       55.39     21.87 o 
  -8   8  13     1126.35     1083.40     23.71 o 
  -7   8  13      595.92      608.75     26.04 o 
  -6   8  13     1031.46      994.99     26.49 o 
  -5   8  13      185.87      184.95     21.75 o 
  -4   8  13      130.37      146.48     19.83 o 
  -3   8  13      205.13      213.88     21.47 o 
  -2   8  13      490.20      490.59     21.66 o 
  -1   8  13      215.70      225.04     21.23 o 
   0   8  13        5.17       23.21     23.89 o 
   1   8  13       38.95       56.13     24.07 o 
   2   8  13     1649.21     1556.09     24.62 o 
   3   8  13        3.59       39.53     21.84 o 
   4   8  13      944.14      938.48     23.53 o 
   5   8  13       78.11       64.44     22.12 o 
   6   8  13      339.88      330.29     23.59 o 
   7   8  13        7.27       23.53     22.62 o 
   8   8  13      748.36      739.81     26.93 o 
   9   8  13        2.99        3.51     25.38 o 
 -12   9  13      146.66      145.87     22.92 o 
 -11   9  13       44.83       40.42     21.76 o 
 -10   9  13      252.13      251.24     22.44 o 
  -9   9  13      621.48      574.86     22.75 o 
  -8   9  13       48.86       82.58     21.87 o 
  -7   9  13     1514.09     1435.16     24.76 o 
  -6   9  13      512.65      511.42     25.72 o 
  -5   9  13      555.36      525.33     22.06 o 
  -4   9  13       51.60       70.06     21.03 o 
  -3   9  13      225.56      212.17     21.38 o 
  -2   9  13       57.46       64.62     21.13 o 
  -1   9  13      100.49       91.51     20.60 o 
   0   9  13       84.33      104.23     22.02 o 
   1   9  13      896.46      873.30     24.76 o 
   2   9  13      331.60      352.00     22.55 o 
   3   9  13     1049.06      984.23     23.95 o 
   4   9  13        0.06       15.71     22.25 o 
   5   9  13        2.71        3.88     21.86 o 
   6   9  13       18.48       33.98     22.49 o 
   7   9  13      106.54      100.82     23.67 o 
 -10  10  13        1.41       -1.13     22.92 o 
  -9  10  13      148.54      158.05     22.87 o 
  -8  10  13      938.54      888.11     23.35 o 
  -7  10  13        6.61       -9.39     23.70 o 
  -6  10  13     1001.87      975.26     27.71 o 
  -5  10  13       91.88       93.59     22.59 o 
  -4  10  13      661.32      640.77     22.95 o 
  -3  10  13       40.96       65.76     22.61 o 
  -2  10  13      699.55      629.44     23.95 o 
  -1  10  13      147.74      158.40     22.86 o 
   0  10  13        1.32       11.91     21.99 o 
   1  10  13      497.76      472.73     24.20 o 
   2  10  13      177.68      163.58     24.11 o 
   3  10  13       55.25       77.02     22.10 o 
   4  10  13      490.70      458.20     23.52 o 
   5  10  13       53.89       58.04     22.67 o 
  -7  11  13      288.25      280.20     24.99 o 
  -6  11  13        3.72        3.74     24.19 o 
  -5  11  13      926.43      906.35     25.35 o 
  -4  11  13      219.98      212.42     23.10 o 
  -3  11  13      187.89      205.69     23.75 o 
  -2  11  13      134.29      128.91     22.44 o 
  -1  11  13      112.08      119.17     23.27 o 
   0  11  13       15.18       44.68     23.79 o 
   1  11  13       46.56       47.90     23.84 o 
   2  11  13       91.41       76.24     25.48 o 
 -17   0  14      111.49      103.37     30.42 o 
 -16   0  14      662.96      678.68     33.88 o 
 -15   0  14      147.97      165.61     29.88 o 
 -14   0  14     1193.80     1197.98     34.54 o 
 -13   0  14     1042.69     1025.42     31.78 o 
 -12   0  14     1527.01     1616.02     35.71 o 
 -11   0  14      326.30      332.42     29.90 o 
 -10   0  14     2850.30     2822.01     37.09 o 
  -9   0  14      361.84      378.64     31.61 o 
  -8   0  14     1313.32     1335.61     32.67 o 
  -7   0  14      791.74      818.79     32.94 o 
  -6   0  14     2308.94     2319.89     37.33 o 
  -5   0  14      531.96      539.00     37.49 o 
  -4   0  14      253.05      321.11     41.20 o 
  -3   0  14     1074.49     1196.83     32.23 o 
  -2   0  14     2858.82     2927.31     40.20 o 
  -1   0  14     1103.30     1072.48     33.68 o 
   0   0  14     2128.07     2211.83     35.16 o 
   1   0  14      268.59      377.17     28.47 o 
   2   0  14      962.10     1028.89     33.55 o 
   3   0  14      513.61      539.04     33.04 o 
   4   0  14      623.43      644.33     33.50 o 
   5   0  14        2.12      144.25     33.51 o 
   6   0  14      718.47      733.41     62.88 o 
   7   0  14      807.22      920.71     63.67 o 
   8   0  14       91.89      148.06     43.72 o 
   9   0  14     2135.90     2184.35     51.27 o 
  10   0  14      216.33      247.11     45.44 o 
  11   0  14      580.79      614.98     39.40 o 
  12   0  14      454.76      417.87     40.53 o 
 -17   1  14      235.67      229.95     25.92 o 
 -16   1  14        9.28       17.12     23.75 o 
 -15   1  14      323.09      338.74     23.70 o 
 -14   1  14      117.07      128.21     23.28 o 
 -13   1  14       77.77      138.00     23.34 o 
 -12   1  14      395.70      387.58     25.47 o 
 -11   1  14     2029.95     1985.36     30.02 o 
 -10   1  14      334.73      328.11     23.90 o 
  -9   1  14      904.52      919.60     26.19 o 
  -8   1  14      425.22      443.22     25.89 o 
  -7   1  14      619.43      668.20     24.27 o 
  -6   1  14      112.90      131.19     20.53 o 
  -5   1  14      578.20      573.57     21.53 o 
  -4   1  14        5.40       88.11     20.62 o 
  -3   1  14      171.65      192.92     21.87 o 
  -2   1  14       96.15      115.16     22.83 o 
  -1   1  14     1865.28     1856.61     27.09 o 
   0   1  14      165.86      192.29     21.35 o 
   1   1  14      257.97      270.85     20.41 o 
   2   1  14      262.59      293.88     21.77 o 
   3   1  14      240.71      264.28     21.74 o 
   4   1  14      574.99      587.78     23.91 o 
   5   1  14      418.84      427.86     25.08 o 
   6   1  14       74.64      202.04     28.74 o 
   7   1  14      134.41      162.67     28.48 o 
   8   1  14     1120.87     1113.85     38.58 o 
   9   1  14      143.85      184.78     28.29 o 
  10   1  14      624.45      658.53     32.17 o 
  11   1  14       13.53       28.14     29.11 o 
  12   1  14       60.75       77.50     28.57 o 
 -16   2  14        8.32       29.59     21.90 o 
 -15   2  14        0.44       16.41     23.32 o 
 -14   2  14       41.45       67.03     22.68 o 
 -13   2  14       19.62       43.79     21.63 o 
 -12   2  14      243.90      278.27     22.63 o 
 -11   2  14      267.93      316.67     21.29 o 
 -10   2  14      454.55      467.52     23.23 o 
  -9   2  14      316.55      339.32     21.25 o 
  -8   2  14      604.38      609.60     22.04 o 
  -7   2  14       93.87       95.82     21.14 o 
  -6   2  14        4.67       27.97     19.31 o 
  -5   2  14        5.03       13.22     20.21 o 
  -4   2  14        2.14       22.20     19.78 o 
  -3   2  14       66.74       66.18     21.17 o 
  -2   2  14      167.40      178.98     20.09 o 
  -1   2  14      155.66      166.42     20.75 o 
   0   2  14       42.73       39.67     20.68 o 
   1   2  14      562.24      544.54     23.46 o 
   2   2  14      130.08      130.74     21.83 o 
   3   2  14      305.45      351.55     22.52 o 
   4   2  14      315.21      300.04     23.11 o 
   5   2  14      467.57      465.19     27.38 o 
   6   2  14      106.53      129.69     26.66 o 
   7   2  14      126.31      126.96     27.06 o 
   8   2  14       59.19       76.60     28.92 o 
   9   2  14      351.96      379.18     36.74 o 
  10   2  14       40.21       44.39     37.24 o 
  11   2  14      456.71      473.87     29.26 o 
 -16   3  14       60.75       70.17     22.50 o 
 -15   3  14        5.67       45.55     22.73 o 
 -14   3  14      223.41      243.01     22.73 o 
 -13   3  14       67.57       61.70     22.44 o 
 -12   3  14        5.12       18.80     21.65 o 
 -11   3  14       19.14       16.80     20.45 o 
 -10   3  14      467.12      496.23     21.13 o 
  -9   3  14      578.52      553.55     23.87 o 
  -8   3  14      213.81      219.67     20.63 o 
  -7   3  14       49.72       68.53     21.04 o 
  -6   3  14      303.23      294.84     21.26 o 
  -5   3  14      320.63      356.18     22.42 o 
  -4   3  14       74.77       75.55     20.88 o 
  -3   3  14      102.38      119.19     21.31 o 
  -2   3  14        5.44        7.99     20.56 o 
  -1   3  14       22.51       31.98     20.58 o 
   0   3  14      945.36      911.59     25.29 o 
   1   3  14      209.03      231.04     21.78 o 
   2   3  14      656.05      590.29     24.74 o 
   3   3  14      339.95      327.76     22.90 o 
   4   3  14       84.91      116.94     22.91 o 
   5   3  14       55.41       85.30     23.52 o 
   6   3  14        3.11        7.94     23.76 o 
   7   3  14        7.76       10.86     25.87 o 
   8   3  14        0.71        8.57     30.78 o 
   9   3  14        2.42        0.43     31.24 o 
  10   3  14     1053.70     1079.09     32.04 o 
  11   3  14      144.30      156.83     36.21 o 
 -16   4  14        0.06       18.53     22.66 o 
 -15   4  14      232.04      246.24     22.62 o 
 -14   4  14       45.14       28.38     21.77 o 
 -13   4  14      598.64      607.37     22.37 o 
 -12   4  14      139.74      131.34     21.31 o 
 -11   4  14        1.92       39.03     20.24 o 
 -10   4  14       98.18       99.24     20.81 o 
  -9   4  14      155.74      186.87     22.65 o 
  -8   4  14       13.17       31.13     19.92 o 
  -7   4  14       16.78       24.21     19.46 o 
  -6   4  14      167.24      195.31     22.88 o 
  -5   4  14       50.06       59.48     19.47 o 
  -4   4  14      289.34      309.36     21.37 o 
  -3   4  14      835.18      813.28     23.01 o 
  -2   4  14        2.17       29.87     21.02 o 
  -1   4  14      119.09      125.24     22.86 o 
   0   4  14      121.18      115.33     22.06 o 
   1   4  14      396.46      356.10     22.90 o 
   2   4  14       11.79       20.01     21.17 o 
   3   4  14      558.94      489.82     23.02 o 
   4   4  14      676.07      693.69     25.53 o 
   5   4  14        3.27        8.78     23.75 o 
   6   4  14      718.02      727.07     26.25 o 
   7   4  14       37.54       53.51     25.70 o 
   8   4  14       73.63      109.52     28.22 o 
   9   4  14        6.40       18.56     30.04 o 
  10   4  14       85.49      122.25     29.32 o 
  11   4  14      105.15      114.16     30.10 o 
 -15   5  14       16.55       25.11     21.92 o 
 -14   5  14      351.32      386.70     22.74 o 
 -13   5  14      206.75      199.12     22.13 o 
 -12   5  14      487.90      506.34     23.05 o 
 -11   5  14      250.01      264.12     22.13 o 
 -10   5  14       50.46       94.64     20.84 o 
  -9   5  14       87.62      100.13     20.62 o 
  -8   5  14       25.39       39.48     23.04 o 
  -7   5  14      198.63      197.13     22.56 o 
  -6   5  14       39.79       58.12     20.84 o 
  -5   5  14      306.57      312.83     20.67 o 
  -4   5  14     1092.98     1123.45     23.60 o 
  -3   5  14      119.03      155.56     22.42 o 
  -2   5  14      632.57      612.88     24.50 o 
  -1   5  14      171.70      224.02     21.04 o 
   0   5  14      146.21      164.15     23.47 o 
   1   5  14      658.79      632.49     24.40 o 
   2   5  14       22.48       43.60     21.78 o 
   3   5  14      865.25      849.12     25.56 o 
   4   5  14      329.74      328.07     23.89 o 
   5   5  14      803.79      823.11     26.24 o 
   6   5  14      190.67      193.55     25.06 o 
   7   5  14      381.45      397.24     26.56 o 
   8   5  14      210.50      216.10     26.27 o 
   9   5  14      271.94      301.65     28.90 o 
  10   5  14      183.89      168.81     31.89 o 
 -14   6  14      417.13      427.35     24.33 o 
 -13   6  14      342.10      359.11     21.65 o 
 -12   6  14       28.57       25.73     21.78 o 
 -11   6  14      110.59      127.40     22.38 o 
 -10   6  14      474.24      488.12     21.54 o 
  -9   6  14       42.97       71.69     21.68 o 
  -8   6  14      393.68      381.99     23.52 o 
  -7   6  14       40.73      109.72     20.50 o 
  -6   6  14      108.71      118.79     21.21 o 
  -5   6  14      654.77      681.85     21.98 o 
  -4   6  14      265.05      247.24     21.51 o 
  -3   6  14      592.79      604.26     21.92 o 
  -2   6  14       46.39       70.15     21.31 o 
  -1   6  14       87.76      108.88     21.18 o 
   0   6  14       35.34       80.39     23.82 o 
   1   6  14      645.99      630.30     23.57 o 
   2   6  14     1055.37     1050.92     25.87 o 
   3   6  14        4.47       34.29     23.96 o 
   4   6  14      765.53      744.94     23.54 o 
   5   6  14      198.53      230.95     23.61 o 
   6   6  14      330.80      300.90     25.75 o 
   7   6  14       73.44       97.85     26.26 o 
   8   6  14      465.27      472.27     27.07 o 
   9   6  14      202.54      224.26     28.71 o 
 -13   7  14       12.52       41.59     22.67 o 
 -12   7  14      107.86      131.14     23.30 o 
 -11   7  14       13.72       37.00     21.70 o 
 -10   7  14       13.10       52.46     22.23 o 
  -9   7  14      565.91      590.08     22.73 o 
  -8   7  14      125.87      156.87     22.76 o 
  -7   7  14      162.20      174.91     21.29 o 
  -6   7  14       56.16      100.88     22.41 o 
  -5   7  14       58.65       89.71     21.41 o 
  -4   7  14       91.66      115.04     22.17 o 
  -3   7  14       99.73      126.38     23.24 o 
  -2   7  14      550.70      547.79     22.82 o 
  -1   7  14       44.19       47.74     22.25 o 
   0   7  14      648.63      668.84     23.94 o 
   1   7  14      928.59      941.72     26.03 o 
   2   7  14        2.12       17.14     22.44 o 
   3   7  14      838.22      851.48     25.33 o 
   4   7  14      172.27      223.70     23.77 o 
   5   7  14      228.19      248.51     24.53 o 
   6   7  14        0.71       21.95     22.99 o 
   7   7  14      281.03      275.32     26.85 o 
   8   7  14       59.10       78.96     26.40 o 
 -12   8  14       32.70       23.10     23.15 o 
 -11   8  14       32.96       45.45     22.26 o 
 -10   8  14      414.14      403.15     22.94 o 
  -9   8  14       23.85       34.06     21.46 o 
  -8   8  14      285.14      287.49     24.47 o 
  -7   8  14      140.06      187.41     22.15 o 
  -6   8  14       84.63      114.78     22.52 o 
  -5   8  14       22.56       48.61     23.12 o 
  -4   8  14      120.05      144.13     23.01 o 
  -3   8  14      201.70      203.73     21.52 o 
  -2   8  14       18.19        5.78     23.22 o 
  -1   8  14      637.98      624.54     22.25 o 
   0   8  14     1027.09      984.16     25.61 o 
   1   8  14      514.83      516.94     23.97 o 
   2   8  14      705.57      702.27     26.24 o 
   3   8  14        1.11       10.25     22.90 o 
   4   8  14       27.03       46.56     22.97 o 
   5   8  14        0.72       36.21     23.38 o 
   6   8  14      113.54      116.84     24.58 o 
 -10   9  14       19.79        4.43     24.77 o 
  -9   9  14       78.35       68.02     23.06 o 
  -8   9  14       83.32       74.63     24.18 o 
  -7   9  14       32.68       28.19     23.29 o 
  -6   9  14       35.30       51.66     22.39 o 
  -5   9  14      167.85      185.50     21.96 o 
  -4   9  14       99.89      120.23     23.64 o 
  -3   9  14       27.85       43.03     25.66 o 
  -2   9  14      117.80      101.38     23.09 o 
  -1   9  14      561.89      553.46     25.95 o 
   0   9  14      376.39      345.48     23.89 o 
   1   9  14       76.59       68.97     23.53 o 
   2   9  14       25.91       34.80     22.79 o 
   3   9  14       13.93       30.20     26.75 o 
   4   9  14       44.80       47.69     23.86 o 
  -6  10  14       52.99       74.01     24.77 o 
  -5  10  14       61.52       78.07     23.19 o 
  -4  10  14      132.27      139.78     24.04 o 
  -3  10  14       76.95       88.63     23.19 o 
  -2  10  14       80.04       81.89     24.81 o 
  -1  10  14      185.85      174.13     23.52 o 
   0  10  14      167.74      180.38     23.65 o 
   1  10  14        8.49       26.39     24.12 o 
 -15   1  15        1.54       19.50     27.57 o 
 -14   1  15       48.21       73.32     27.25 o 
 -13   1  15      526.03      551.58     29.99 o 
 -12   1  15      176.28      186.41     25.83 o 
 -11   1  15      310.94      305.75     26.67 o 
 -10   1  15      110.48      133.87     25.29 o 
  -9   1  15       10.97       14.85     22.83 o 
  -8   1  15       50.65       48.73     22.03 o 
  -7   1  15      157.93      133.82     23.62 o 
  -6   1  15       25.08       10.42     22.66 o 
  -5   1  15       77.02       75.27     23.21 o 
  -4   1  15       51.97       74.39     22.31 o 
  -3   1  15     1179.88     1100.34     28.52 o 
  -2   1  15       19.69       12.88     24.33 o 
  -1   1  15      486.80      492.02     23.46 o 
   0   1  15       22.97       42.28     21.90 o 
   1   1  15      242.22      232.89     22.65 o 
   2   1  15       67.33       54.99     21.88 o 
   3   1  15      106.82       95.74     22.13 o 
   4   1  15        4.65        4.21     24.67 o 
   5   1  15      280.96      286.36     26.56 o 
   6   1  15      100.69       87.12     28.84 o 
   7   1  15        2.45       24.93     32.78 o 
   8   1  15      244.13      199.58     37.78 o 
   9   1  15      120.89      150.82     35.46 o 
 -15   2  15      460.36      475.11     24.14 o 
 -14   2  15       95.72      106.23     23.24 o 
 -13   2  15      190.59      208.12     23.76 o 
 -12   2  15     1501.79     1504.07     26.27 o 
 -11   2  15      157.63      192.87     23.35 o 
 -10   2  15      433.49      397.71     23.89 o 
  -9   2  15      167.32      199.00     24.01 o 
  -8   2  15       22.63       23.55     20.93 o 
  -7   2  15        3.71        7.78     21.56 o 
  -6   2  15      598.66      580.04     22.86 o 
  -5   2  15       79.77       95.69     22.94 o 
  -4   2  15        0.59       -5.96     23.07 o 
  -3   2  15       21.54       42.97     21.39 o 
  -2   2  15     1228.99     1241.21     25.83 o 
  -1   2  15       21.75       33.38     24.92 o 
   0   2  15      725.80      714.09     25.88 o 
   1   2  15       11.02       23.80     22.55 o 
   2   2  15      767.21      739.06     24.84 o 
   3   2  15        4.58        9.18     23.27 o 
   4   2  15     1157.62     1094.57     26.08 o 
   5   2  15       24.66       21.56     23.89 o 
   6   2  15      179.31      172.55     28.64 o 
   7   2  15      541.57      520.00     31.16 o 
   8   2  15       41.64       53.60     30.69 o 
   9   2  15      280.74      263.82     32.06 o 
 -14   3  15      438.31      449.34     24.15 o 
 -13   3  15      192.89      210.65     22.85 o 
 -12   3  15       64.16       58.38     21.53 o 
 -11   3  15      648.93      704.28     24.87 o 
 -10   3  15       83.24      100.96     21.76 o 
  -9   3  15      601.75      573.53     22.70 o 
  -8   3  15       59.58       56.52     21.73 o 
  -7   3  15      468.65      488.46     23.01 o 
  -6   3  15      159.50      166.56     22.04 o 
  -5   3  15      338.68      335.89     22.02 o 
  -4   3  15      178.00      171.61     21.65 o 
  -3   3  15       89.88      106.35     21.75 o 
  -2   3  15       56.53       41.70     22.95 o 
  -1   3  15      762.65      753.94     25.54 o 
   0   3  15      223.36      227.21     23.40 o 
   1   3  15      702.36      705.27     27.01 o 
   2   3  15        2.07        8.97     21.54 o 
   3   3  15     2136.59     2001.15     28.66 o 
   4   3  15        4.16        3.06     23.51 o 
   5   3  15      919.94      873.28     28.91 o 
   6   3  15        3.67        1.44     30.64 o 
   7   3  15       65.55       66.31     29.61 o 
   8   3  15      174.40      191.33     33.22 o 
   9   3  15        3.05       16.26     33.38 o 
 -14   4  15        1.77        2.42     24.77 o 
 -13   4  15        0.25       -7.39     24.09 o 
 -12   4  15       62.01       62.95     22.75 o 
 -11   4  15       82.10       63.49     24.82 o 
 -10   4  15      948.49      946.84     25.12 o 
  -9   4  15       55.97       65.82     22.18 o 
  -8   4  15     1237.25     1187.73     24.22 o 
  -7   4  15      374.50      413.03     23.40 o 
  -6   4  15        9.09       13.52     20.77 o 
  -5   4  15      330.55      320.41     22.78 o 
  -4   4  15       46.35       51.45     22.62 o 
  -3   4  15        2.46       13.97     21.72 o 
  -2   4  15       60.09       74.58     23.84 o 
  -1   4  15      307.09      296.88     22.66 o 
   0   4  15     1572.56     1519.14     27.81 o 
   1   4  15       22.29       24.55     24.34 o 
   2   4  15     1347.45     1305.83     27.77 o 
   3   4  15       26.58       15.70     24.29 o 
   4   4  15      544.50      508.09     26.38 o 
   5   4  15        1.18        6.16     25.74 o 
   6   4  15       93.10       89.49     28.93 o 
   7   4  15        3.02        6.88     29.76 o 
   8   4  15       15.15       19.05     29.19 o 
 -13   5  15        5.77      -12.43     23.06 o 
 -12   5  15       23.96        8.57     23.08 o 
 -11   5  15      490.99      492.09     23.71 o 
 -10   5  15        1.11       11.64     23.63 o 
  -9   5  15     1847.27     1845.99     25.23 o 
  -8   5  15      636.86      636.46     22.71 o 
  -7   5  15      278.59      283.13     23.13 o 
  -6   5  15     1035.84      994.64     24.80 o 
  -5   5  15       61.27       69.48     21.63 o 
  -4   5  15        4.00       10.25     22.11 o 
  -3   5  15       22.32       28.93     22.16 o 
  -2   5  15       93.37      112.51     23.27 o 
  -1   5  15      828.12      802.69     25.23 o 
   0   5  15      262.78      252.64     24.37 o 
   1   5  15     2784.62     2617.44     31.17 o 
   2   5  15       83.76      101.02     26.45 o 
   3   5  15      630.67      617.26     25.28 o 
   4   5  15       77.24       70.44     25.52 o 
   5   5  15       15.76       21.50     25.97 o 
   6   5  15        3.21       17.18     26.67 o 
   7   5  15        7.51        0.47     27.66 o 
 -12   6  15       20.58       18.37     22.82 o 
 -11   6  15      144.18      138.01     23.40 o 
 -10   6  15      449.28      425.02     24.33 o 
  -9   6  15      179.63      174.71     24.54 o 
  -8   6  15      601.50      562.20     23.65 o 
  -7   6  15      476.87      441.36     24.04 o 
  -6   6  15       19.75       19.74     22.92 o 
  -5   6  15        2.19       14.18     22.14 o 
  -4   6  15       92.01       84.59     21.68 o 
  -3   6  15      145.30      171.71     23.02 o 
  -2   6  15      223.94      204.64     23.50 o 
  -1   6  15       25.97       27.17     23.11 o 
   0   6  15      692.21      671.89     25.51 o 
   1   6  15        4.87        2.80     23.53 o 
   2   6  15      695.90      631.43     27.23 o 
   3   6  15       21.77        1.11     25.16 o 
   4   6  15       81.28       78.82     24.95 o 
   5   6  15        8.07        9.91     27.79 o 
   6   6  15      259.89      275.42     26.90 o 
 -11   7  15       13.57        8.47     22.43 o 
 -10   7  15      190.14      189.64     24.42 o 
  -9   7  15       33.25       47.03     23.95 o 
  -8   7  15       13.14       24.78     23.80 o 
  -7   7  15      111.52      101.78     24.69 o 
  -6   7  15       98.94      102.46     22.24 o 
  -5   7  15        4.84       30.04     23.19 o 
  -4   7  15      288.86      326.70     23.19 o 
  -3   7  15      180.01      160.09     22.18 o 
  -2   7  15      354.42      354.43     25.09 o 
  -1   7  15      164.32      187.06     22.56 o 
   0   7  15        5.17       19.92     23.61 o 
   1   7  15       15.59       20.05     25.85 o 
   2   7  15      317.48      314.29     25.87 o 
   3   7  15       29.01       35.33     25.87 o 
   4   7  15      220.97      224.02     26.78 o 
   5   7  15       54.74       62.40     25.44 o 
  -8   8  15        0.44       22.48     23.61 o 
  -7   8  15      369.45      413.93     23.70 o 
  -6   8  15      102.65      112.99     24.54 o 
  -5   8  15      437.55      447.05     24.52 o 
  -4   8  15      235.06      229.56     24.60 o 
  -3   8  15      323.58      299.55     24.88 o 
  -2   8  15      134.13      157.52     22.68 o 
  -1   8  15      140.59      144.49     23.06 o 
   0   8  15      103.41       90.44     24.92 o 
   1   8  15        3.46       14.53     25.68 o 
   2   8  15      110.68      106.09     24.44 o 
   3   8  15      143.22      134.20     27.16 o 
  -5   9  15      306.70      305.61     23.73 o 
  -4   9  15      227.96      260.10     22.67 o 
  -3   9  15        2.39       -3.32     21.94 o 
  -2   9  15      463.14      458.48     25.29 o 
  -1   9  15       16.28       25.45     24.47 o 
 -13   0  16        4.05        0.20     53.83 o 
 -12   0  16      498.27      472.00     53.83 o 
 -11   0  16      248.82      329.68     52.50 o 
 -10   0  16       55.03       98.01     51.10 o 
  -9   0  16     1870.80     2011.48     69.86 o 
  -8   0  16       56.99       75.12     59.81 o 
  -7   0  16       22.93       17.50     47.04 o 
  -6   0  16      255.91      331.28     37.73 o 
  -5   0  16       77.64      100.55     36.50 o 
  -4   0  16       30.91       80.66     33.97 o 
  -3   0  16      541.19      497.15     34.77 o 
  -2   0  16     1273.92     1292.62     38.66 o 
  -1   0  16      174.29      188.79     34.11 o 
   0   0  16      772.16      801.21     35.54 o 
   1   0  16      146.82      140.58     35.84 o 
   2   0  16      470.60      512.15     37.12 o 
   3   0  16       39.29      106.77     37.63 o 
   4   0  16      988.03     1085.84     39.62 o 
   5   0  16      111.29      122.87     39.26 o 
   6   0  16       15.87       36.38     47.39 o 
   7   0  16       96.38       92.25     47.25 o 
 -13   1  16        2.07       20.09     24.56 o 
 -12   1  16        5.07       14.23     24.02 o 
 -11   1  16       45.04       74.93     23.73 o 
 -10   1  16      523.61      536.79     25.45 o 
  -9   1  16       29.30       98.90     24.19 o 
  -8   1  16      538.17      563.71     27.27 o 
  -7   1  16      285.85      301.92     24.93 o 
  -6   1  16       84.87       94.62     23.49 o 
  -5   1  16      332.56      332.97     29.11 o 
  -4   1  16      118.54      123.65     26.57 o 
  -3   1  16      119.37      130.98     23.84 o 
  -2   1  16        3.87       10.49     24.47 o 
  -1   1  16      731.87      772.24     25.05 o 
   0   1  16       68.05       57.62     24.21 o 
   1   1  16      526.01      552.86     25.03 o 
   2   1  16      109.69      127.18     24.94 o 
   3   1  16     1614.36     1634.12     29.06 o 
   4   1  16       51.28       80.50     26.13 o 
   5   1  16      722.89      766.78     30.02 o 
   6   1  16      201.48      230.68     34.61 o 
   7   1  16       71.35       91.25     33.17 o 
 -13   2  16       63.64       57.99     23.97 o 
 -12   2  16       36.69       24.12     23.94 o 
 -11   2  16      153.92      132.87     25.17 o 
 -10   2  16        0.55       56.13     22.81 o 
  -9   2  16      227.38      245.15     22.80 o 
  -8   2  16      209.60      301.95     27.20 o 
  -7   2  16      658.72      663.60     24.09 o 
  -6   2  16       52.42       54.30     22.51 o 
  -5   2  16      289.13      288.29     24.31 o 
  -4   2  16      265.23      265.81     25.85 o 
  -3   2  16      101.53       83.17     22.36 o 
  -2   2  16       20.90       33.51     26.05 o 
  -1   2  16        1.91        1.17     23.36 o 
   0   2  16      315.93      331.00     26.63 o 
   1   2  16        8.71       31.33     24.91 o 
   2   2  16     1709.50     1681.61     29.22 o 
   3   2  16       91.66      120.27     25.34 o 
   4   2  16     1499.34     1475.83     30.11 o 
   5   2  16       14.81       26.67     27.18 o 
   6   2  16       69.63       78.94     31.12 o 
   7   2  16       13.06       26.38     32.22 o 
 -12   3  16      315.34      321.52     25.12 o 
 -11   3  16       78.92       98.12     23.25 o 
 -10   3  16      220.32      212.48     24.81 o 
  -9   3  16       47.86       58.25     23.77 o 
  -8   3  16      304.37      321.99     23.21 o 
  -7   3  16        0.11       10.26     23.66 o 
  -6   3  16      299.54      305.12     23.91 o 
  -5   3  16       83.76       92.49     22.48 o 
  -4   3  16       12.69       27.74     22.41 o 
  -3   3  16      173.06      179.56     24.32 o 
  -2   3  16      262.10      246.52     24.83 o 
  -1   3  16        2.04        9.72     24.14 o 
   0   3  16       34.44       52.92     28.36 o 
   1   3  16      463.42      476.61     27.88 o 
   2   3  16       11.15       26.33     24.88 o 
   3   3  16      517.31      516.45     26.60 o 
   4   3  16       92.60      103.80     25.51 o 
   5   3  16        4.73        5.12     26.81 o 
   6   3  16       35.04       44.69     29.17 o 
 -11   4  16       96.13       87.16     23.14 o 
 -10   4  16      130.00      143.07     23.38 o 
  -9   4  16       39.98       44.40     23.71 o 
  -8   4  16       61.18       75.32     23.08 o 
  -7   4  16       20.62       32.55     24.18 o 
  -6   4  16        1.46       14.24     22.54 o 
  -5   4  16      194.71      209.78     22.71 o 
  -4   4  16       48.15       69.08     24.68 o 
  -3   4  16      780.88      821.01     26.43 o 
  -2   4  16      619.63      598.16     27.82 o 
  -1   4  16       32.70       35.46     24.19 o 
   0   4  16      110.17      115.80     24.57 o 
   1   4  16      108.22      107.14     26.22 o 
   2   4  16        1.94       27.57     29.93 o 
   3   4  16       23.03       31.24     26.97 o 
   4   4  16       63.41       76.07     26.50 o 
   5   4  16       10.24       31.18     27.15 o 
 -10   5  16       30.68       37.48     24.51 o 
  -9   5  16       97.30       93.57     23.44 o 
  -8   5  16        5.18        0.66     23.38 o 
  -7   5  16        0.07        5.01     22.91 o 
  -6   5  16      437.92      445.21     25.72 o 
  -5   5  16       56.06       70.88     22.44 o 
  -4   5  16     1034.08     1038.41     26.06 o 
  -3   5  16      710.54      711.69     27.44 o 
  -2   5  16      332.59      367.19     23.80 o 
  -1   5  16      462.68      432.11     26.85 o 
   0   5  16        4.59       29.86     23.88 o 
   1   5  16      202.82      188.99     27.21 o 
   2   5  16        2.71        8.41     25.31 o 
   3   5  16      252.79      239.14     30.85 o 
   4   5  16      135.01      112.50     26.28 o 
  -9   6  16       57.67       61.38     23.22 o 
  -8   6  16      200.77      233.19     25.38 o 
  -7   6  16      691.78      717.81     24.34 o 
  -6   6  16        4.07       30.30     24.27 o 
  -5   6  16      524.48      519.15     24.32 o 
  -4   6  16      205.83      228.93     24.55 o 
  -3   6  16      136.72      167.65     24.56 o 
  -2   6  16      160.45      174.15     23.92 o 
  -1   6  16       25.14       47.42     24.60 o 
   0   6  16       19.65       34.77     26.90 o 
   1   6  16      177.68      203.85     27.26 o 
   2   6  16      407.80      397.72     27.65 o 
   3   6  16       17.55       28.76     28.48 o 
  -6   7  16      701.25      723.10     24.81 o 
  -5   7  16       96.63      116.39     25.04 o 
  -4   7  16       60.79       69.84     23.95 o 
  -3   7  16        6.30       14.99     24.25 o 
  -2   7  16       22.70       46.82     25.87 o 
  -1   7  16        3.25        8.48     24.75 o 
   0   7  16      125.59      170.92     24.50 o 
 -10   1  17      151.40      177.76     27.81 o 
  -9   1  17      114.58      112.75     34.39 o 
  -8   1  17        6.45       26.91     31.61 o 
  -7   1  17       33.68       31.07     29.92 o 
  -6   1  17        3.32       23.61     27.39 o 
  -5   1  17      214.20      188.50     28.79 o 
  -4   1  17      154.42      144.07     26.25 o 
  -3   1  17       71.27       68.68     28.00 o 
  -2   1  17       44.53       57.42     26.43 o 
  -1   1  17       65.08       93.01     27.85 o 
   0   1  17       45.63       61.99     26.46 o 
   1   1  17       25.72       20.77     26.54 o 
   2   1  17        8.68        5.32     26.82 o 
   3   1  17       48.76       64.03     26.23 o 
  -9   2  17      450.80      430.19     26.55 o 
  -8   2  17       16.36       25.79     25.80 o 
  -7   2  17       55.06       74.78     25.90 o 
  -6   2  17       61.63       48.01     25.54 o 
  -5   2  17      113.34      146.94     24.46 o 
  -4   2  17      161.50      155.91     30.77 o 
  -3   2  17      281.89      286.00     29.33 o 
  -2   2  17      740.94      732.48     28.99 o 
  -1   2  17       40.10       64.27     27.39 o 
   0   2  17      111.48      123.35     27.85 o 
   1   2  17      443.46      455.25     28.49 o 
   2   2  17        6.96       11.05     27.10 o 
   3   2  17       10.64       28.64     27.37 o 
  -8   3  17      697.60      724.59     27.18 o 
  -7   3  17        8.95       21.06     24.44 o 
  -6   3  17      964.09      990.39     25.99 o 
  -5   3  17       26.58       22.50     23.48 o 
  -4   3  17      568.48      555.91     27.17 o 
  -3   3  17      208.47      231.09     25.31 o 
  -2   3  17       46.42       51.48     30.59 o 
  -1   3  17      486.82      494.36     31.31 o 
   0   3  17      314.90      349.31     29.04 o 
   1   3  17      258.23      257.39     29.63 o 
   2   3  17      274.84      306.21     29.98 o 
  -7   4  17     1401.11     1428.09     28.41 o 
  -6   4  17       11.11       30.59     25.56 o 
  -5   4  17     1062.79     1035.28     27.17 o 
  -4   4  17        0.54        9.71     25.75 o 
  -3   4  17       87.55       98.65     25.06 o 
  -2   4  17       15.10       12.43     26.91 o 
  -1   4  17        7.72       26.25     26.83 o 
   0   4  17      208.00      223.90     30.33 o 
   1   4  17      354.93      398.14     29.13 o 
  -4   5  17       87.88       77.88     26.51 o 
  -3   5  17       11.41       15.48     24.75 o 
  -2   5  17       11.83        6.67     26.45 o 
                                                 
